# Supplementary material for: Muscadine Grape Skin Extract Induces an Unfolded Protein Response-Mediated Autophagy in Prostate Cancer Cells: A TMT-Based Quantitative Proteomic Analysis
Source: PLoS One. 2016 Oct 18;11(10):e0164115. doi: 10.1371/journal.pone.0164115 (PMC5068743; doi:10.1371/journal.pone.0164115)
Supplement: S1 Table — Detailed information including protein ID, gene name, number of amino acids, molecular weight, calculated pI, description, coverage samples, protein expression, change folds, and p-values. (XLSX) [file pone.0164115.s001.xlsx]

## Sheet: Sheet1
Accession	Description	ΣCoverage	Σ# Proteins	Σ# Unique Peptides	Σ# Peptides	Σ# PSMs	A8: 126/(126+127+128)	A8: 127/(126+127+128)	A8: 128/(126+127+128)	Control Mean	Control STD		A8: 129/(126+127+128)	A8: 130/(126+127+128)	A8: 131/(126+127+128)	MSKE Mean	MSKE STD		Change Fold	T-test		A8: (129+130+131)/(126+127+128)	Score A3	Coverage A3	# Peptides A3	# PSM A3	Score A6	Coverage A6	# Peptides A6	# PSM A6	# AAs	MW [kDa]	calc. pI		Accession	Modified IPI	Final IPI		ID	Ingenuety Mapping	Notes	Gene Symbol	Ingenuety Entrez Gene Name	Location	Type(s)	Drug(s)
IPI00658199.3	Uncharacterized protein	11.11	6	1	1	2	1.69311	1.04852	0.944225	1.22862	0.405627		4.12503	3.65275	3.42097	3.73292	0.35881		3.0383	0.00131792		3.77685	63.8164	11.11	1	2					90	9.52992	9.0708		IPI00658199.3	IPI00658199	IPI00658199		IPI00658199	0
IPI00217467.3	Histone H1.4	30.59	4	2	8	66	1.00706	0.986509	0.995298	0.996289	0.0103108		2.90785	2.81164	2.90902	2.87617	0.0558852		2.88688	5.55608e-07		2.90466	1160.38	30.59	8	45	265.73	26.48	7	21	219	21.852	11.0337		IPI00217467.3	IPI00217467	IPI00217467		IPI00217467	1		HIST1H1E	histone cluster 1, H1e	Nucleus	other
IPI00217468.3	Histone H1.5	21.24	1	3	5	41	0.995263	1.01159	0.983959	0.996938	0.013892		2.5017	2.49981	2.43119	2.47757	0.0401748		2.48518	4.52111e-07		2.51635	588.053	21.24	5	26	178.92	21.24	5	15	226	22.5665	10.9165		IPI00217468.3	IPI00217468	IPI00217468		IPI00217468	1		HIST1H1B	histone cluster 1, H1b	Nucleus	other
IPI00979826.1	Conserved hypothetical protein	10.77	1	1	1	1	0.904789	1.27335	0.840612	1.00625	0.233529		1.15642	4.89068	1.04673	2.36461	2.18833		2.34992	0.345263		2.412	25.17	10.77	1	1					65	7.88798	8.29443		IPI00979826.1	IPI00979826	IPI00979826		IPI00979826	0
IPI00963825.1	Uncharacterized protein	7.07	9	1	1	6	1.00308	1.00539	0.982702	0.997059	0.0124878		2.35911	2.33346	2.3341	2.34222	0.0146291		2.34913	2.78553e-08		2.36611	107.309	7.07	1	4	38.91	7.07	1	2	99	10.1883	10.4038		IPI00963825.1	IPI00963825	IPI00963825		IPI00963825	1		ATP5G1	ATP synthase, H+ transporting, mitochondrial Fo complex, subunit C1 (subunit 9)	Cytoplasm	transporter
IPI00916955.1	Uncharacterized protein	20.97	12	1	1	2	1.00375	1.01109	0.981592	0.998809	0.0153556		2.36093	2.31021	2.32395	2.3317	0.0262309		2.33448	1.80068e-07		2.35499	90.37	20.97	1	1	38.95	20.97	1	1	62	6.84901	4.11963		IPI00916955.1	IPI00916955	IPI00916955		IPI00916955	1		PTMAP4	prothymosin, alpha pseudogene 4	Other	other
IPI00878639.1	Protein	6.2	5	1	1	1			2.96841	2.96841	#DIV/0!				6.8623	6.8623	#DIV/0!		2.31178	#DIV/0!		2.30559	36.74	6.2	1	1					129	14.0209	4.64014		IPI00878639.1	IPI00878639	IPI00878639		IPI00878639	1		IFT27	intraflagellar transport 27	Extracellular Space	enzyme
IPI00217465.5	Histone H1.2	30.99	4	2	8	62	1.00176	1.0118	0.97994	0.997835	0.0162912		2.31851	2.30858	2.24035	2.28915	0.0425466		2.29411	1.0301e-06		2.29749	1121.94	30.99	8	41	274.91	27.23	7	21	213	21.3517	10.9312		IPI00217465.5	IPI00217465	IPI00217465		IPI00217465	1		HIST1H1C	histone cluster 1, H1c	Nucleus	other
IPI01018037.1	replication factor C subunit 5 isoform 4	2.67	2	1	1	1	2.84903			2.84903	#DIV/0!		6.16119		6.62268	6.39193	0.326325		2.24355	#DIV/0!		4.26546	34.07	2.67	1	1					337	38.1431	7.79639		IPI01018037.1	IPI01018037	IPI01018037		IPI01018037	1		RFC5	replication factor C (activator 1) 5, 36.5kDa	Nucleus	enzyme
IPI00944640.1	aspartyl/asparaginyl beta-hydroxylase isoform f	4.39	18	2	2	3	1.04539	0.997272	0.948911	0.99719	0.0482379		2.2309	2.11847	2.31584	2.22174	0.0990005		2.228	4.28369e-05		2.24543	133.346	4.39	2	2	27.35	2.47	1	1	729	83.2162	4.91943		IPI00944640.1	IPI00944640	IPI00944640		IPI00944640	1		ASPH	aspartate beta-hydroxylase	Cytoplasm	enzyme
IPI00178047.7	Uncharacterized protein	2.02	4	1	1	1	1.36617		1.54499	1.45558	0.126449			3.20363		3.20363	#DIV/0!		2.20093	#DIV/0!		1.09874	29.98	2.02	1	1					1040	110.017	4.29736		IPI00178047.7	IPI00178047	IPI00178047		IPI00178047	1		PELP1	proline, glutamate and leucine rich protein 1	Nucleus	other
IPI00922262.1	cDNA FLJ56822, highly similar to Alpha-2-HS-glycoprotein	4.9	3	1	1	1	1.09604	0.765965	1.11357	0.991857	0.195824		2.26873	2.04452	2.21034	2.17453	0.116319		2.19238	0.000846117		2.19516	51.23	4.9	1	1					245	27.3369	6.52197		IPI00922262.1	IPI00922262	IPI00922262		IPI00922262	0
IPI00397592.2	Isoform 3 of Serine/threonine-protein kinase WNK1	0.71	7	1	1	1	0.966328	1.00518	1.02607	0.999195	0.0303196		2.1776	2.25675	2.11928	2.18454	0.0689965		2.1863	1.07969e-05		2.20718	31	0.71	1	1					1975	206.52	6.15088		IPI00397592.2	IPI00397592	IPI00397592		IPI00397592	1		WNK1	WNK lysine deficient protein kinase 1	Cytoplasm	kinase
IPI00910483.1	cDNA FLJ50176, moderately similar to Homo sapiens SLD5 homolog (SLD5), mRNA	12.84	2	1	1	1	0.762145	1.24626	1.01445	1.00762	0.242129		1.45396	3.84237	1.14762	2.14798	1.47535		2.13175	0.256971		2.18489	72.76	12.84	1	1					109	12.0501	5.74463		IPI00910483.1	IPI00910483	IPI00910483		IPI00910483	1		GINS4	GINS complex subunit 4 (Sld5 homolog)	Nucleus	other
IPI00879797.1	Armadillo repeat containing 2	9.41	1	1	1	1	0.989957	0.992336	1.01341	0.998568	0.0129092		1.48403	3.48807	1.37698	2.11636	1.18914		2.1194	0.178849		2.1504	23.21	9.41	1	1					85	9.40557	6.91748		IPI00879797.1	IPI00879797	IPI00879797		IPI00879797	1		ARMC2	armadillo repeat containing 2	Extracellular Space	other
IPI00103793.1	Putative uncharacterized protein pp9457	7.02	1	1	1	1	0.912077	1.25187	0.853007	1.00565	0.215268		1.30548	3.95506	1.10322	2.12125	1.59134		2.10933	0.29521		2.15945	22.12	7.02	1	1					114	12.9344	9.29053		IPI00103793.1	IPI00103793	IPI00103793		IPI00103793	1		OTUB2	OTU deubiquitinase, ubiquitin aldehyde binding 2	Nucleus	enzyme
IPI00946842.1	Uncharacterized protein	2	21	1	1	6	0.981765	1.03207	0.973995	0.995945	0.0315297		2.04986	2.15773	1.98506	2.06422	0.0872226		2.07262	3.72504e-05		2.08457	59.23	2	1	6					350	40.3614	6.48096		IPI00946842.1	IPI00946842	IPI00946842		IPI00946842	1		TNIK	TRAF2 and NCK interacting kinase	Plasma Membrane	kinase
IPI00410618.4	Uncharacterized protein KIAA1143	7.14	1	1	1	1	0.943119	0.908698	1.14005	0.99729	0.124829		2.14316	2.01275	1.88514	2.01368	0.129009		2.01916	0.000606095		2.03342	47.13	7.14	1	1					154	17.4549	6.11279		IPI00410618.4	IPI00410618	IPI00410618		IPI00410618	1		KIAA1143	KIAA1143	Other	other
IPI00915768.1	Uncharacterized protein	5.41	3	1	1	2	0.898851	1.08536	1.01703	1.00041	0.0943585		1.79829	2.55147	1.64302	1.99759	0.485912		1.99677	0.0251389		2.03078	42.3264	5.41	1	2					222	23.852	9.75928		IPI00915768.1	IPI00915768	IPI00915768		IPI00915768	1		MTHFD2	methylenetetrahydrofolate dehydrogenase (NADP+ dependent) 2, methenyltetrahydrofolate cyclohydrolase	Cytoplasm	enzyme
IPI00024280.1	Uncharacterized protein	6.52	2	1	1	1	0.99311	1.093	0.916438	1.00085	0.0885353		2.01619	2.03739	1.93446	1.99601	0.0543489		1.99432	7.72889e-05		2.01639	24.51	6.52	1	1					92	11.0268	9.23193		IPI00024280.1	IPI00024280	IPI00024280		IPI00024280	1		CFAP58	cilia and flagella associated protein 58	Extracellular Space	other
IPI00296645.5	Microsomal triglyceride transfer protein large subunit	1.23	2	1	1	1	0.979946	1.07524	0.946686	1.00062	0.0667235		1.09354	3.79377	1.06822	1.98518	1.56634		1.98394	0.337867		2.02219	39.58	1.23	1	1					894	99.2888	8.41162		IPI00296645.5	IPI00296645	IPI00296645		IPI00296645	1		MTTP	microsomal triglyceride transfer protein	Cytoplasm	transporter	lomitapide, hesperetin
IPI00339274.5	Histone H2A type 2-C	55.04	4	3	5	39	1.00817	0.97279	1.0211	1.00069	0.0250101		1.94459	1.95536	2.01381	1.97125	0.0372433		1.9699	3.02865e-06		2.01218	1046.37	55.04	5	30	174.24	21.71	2	9	129	13.9798	10.9019		IPI00339274.5	IPI00339274	IPI00339274		IPI00339274	1		HIST2H2AC	histone cluster 2, H2ac	Nucleus	other
IPI00973911.1	Uncharacterized protein	3.04	2	1	1	1	0.988061	1.02345	0.986428	0.999313	0.0209201		1.4855	2.12632	2.1284	1.9134	0.370577		1.91472	0.0129954		1.9363	25.49	3.04	1	1					526	57.4869	9.53955		IPI00973911.1	IPI00973911	IPI00973911		IPI00973911	1	D	MTDH	metadherin	Cytoplasm	transcription regulator
IPI00894449.5	Uncharacterized protein	0.89	3	1	1	2	1.00813	0.994432	0.99202	0.998194	0.00868952		1.93639	1.90261	1.86954	1.90285	0.0334215		1.90629	1.41091e-06		1.92213	29.7764	0.89	1	2					672	75.7549	7.15186		IPI00894449.5	IPI00894449	IPI00894449		IPI00894449	1		KIF3C	kinesin family member 3C	Cytoplasm	other
IPI00455167.4	Uncharacterized protein	5.45	4	1	1	1	0.954832	0.998719	1.04407	0.999206	0.0446196		2.00086	1.95086	1.67656	1.87609	0.174597		1.87758	0.00108526		1.89499	20.02	5.45	1	1					220	24.9429	7.48877		IPI00455167.4	IPI00455167	IPI00455167		IPI00455167	1		AKR1C1/AKR1C2	aldo-keto reductase family 1, member C2	Cytoplasm	enzyme
IPI00003935.6	Histone H2B type 2-E	62.7	13	2	10	71	1.01792	0.946825	1.02785	0.997532	0.0441931		1.76643	1.89645	1.90561	1.85616	0.0778482		1.86076	7.68942e-05		1.87565	1497.46	62.7	10	56	155.66	21.43	3	15	126	13.9116	10.3159		IPI00003935.6	IPI00003935	IPI00003935		IPI00003935	1		HIST2H2BE	histone cluster 2, H2be	Nucleus	other
IPI01026455.1	Uncharacterized protein	8.18	5	1	1	1	0.962402	0.98662	1.04744	0.998821	0.0438127		1.85531	1.77636	1.9299	1.85386	0.0767796		1.85605	7.43942e-05		1.87206	40.43	8.18	1	1					110	12.3973	9.979		IPI01026455.1	IPI01026455	IPI01026455		IPI01026455	1		NDUFS8	NADH dehydrogenase (ubiquinone) Fe-S protein 8, 23kDa (NADH-coenzyme Q reductase)	Cytoplasm	enzyme
IPI00453473.6	Histone H4	52.43	1	7	7	63	1.01415	0.971379	1.0078	0.997776	0.0230803		1.8705	1.82034	1.84585	1.84556	0.0250816		1.84968	1.73563e-06		1.84356	1448.96	52.43	7	46	237.22	51.46	6	17	103	11.3604	11.356		IPI00453473.6	IPI00453473	IPI00453473		IPI00453473	0
IPI00020101.9	Histone H2B type 1-C/E/F/G/I	62.7	19	2	10	79	1.00667	1.00873	0.990321	1.00191	0.0100854		1.8994	1.81916	1.82166	1.84674	0.0456204		1.84323	6.19387e-06		1.86497	1644.28	62.7	10	62	181.91	28.57	4	17	126	13.8976	10.3159		IPI00020101.9	IPI00020101	IPI00020101		IPI00020101	0
IPI00171611.7	Histone H3.2	44.85	6	1	5	42	1.02279	0.907215	1.07724	1.00241	0.0868242		1.74914	1.74862	1.96077	1.81951	0.122333		1.81513	0.000703844		1.81509	1496.66	44.85	5	34	106.41	16.91	3	8	136	15.3785	11.2681		IPI00171611.7	IPI00171611	IPI00171611		IPI00171611	0
IPI00893424.3	cDNA FLJ53828, highly similar to Guanine nucleotide-binding protein-like 1	4.2	5	1	1	1	1.00392	1.01686	0.97604	0.998939	0.020859		1.91359	1.68327	1.79671	1.79786	0.115165		1.79976	0.000292952		1.81468	46.17	4.2	1	1					262	28.687	4.69092		IPI00893424.3	IPI00893424	IPI00893424		IPI00893424	1		GNL1	guanine nucleotide binding protein-like 1	Nucleus	other
IPI00982388.1	Uncharacterized protein	19.23	5	1	1	1	0.82671	1.39005	0.813345	1.01004	0.329173		1.21459	2.97106	1.18282	1.78949	1.02339		1.77171	0.277531		1.81861	34.69	19.23	1	1					78	8.60156	8.03076		IPI00982388.1	IPI00982388	IPI00982388		IPI00982388	1		NDUFS3	NADH dehydrogenase (ubiquinone) Fe-S protein 3, 30kDa (NADH-coenzyme Q reductase)	Cytoplasm	enzyme
IPI00168554.1	Sulfiredoxin-1	25.55	1	2	2	2	0.966907	1.07097	0.936889	0.99159	0.070367		1.65681	1.92088	1.6187	1.73213	0.16457		1.74682	0.0020072		1.7521	88.1664	25.55	2	2					137	14.2504	8.19189		IPI00168554.1	IPI00168554	IPI00168554		IPI00168554	1		SRXN1	sulfiredoxin 1	Cytoplasm	enzyme
IPI00878612.1	Uncharacterized protein	15.65	6	1	1	1	0.985144	0.820434	1.17841	0.994664	0.17918		1.68738	2.19265	1.32234	1.73412	0.437033		1.74343	0.0534495		1.75509	61.52	15.65	1	1					147	15.9241	8.646		IPI00878612.1	IPI00878612	IPI00878612		IPI00878612	1		MYADM	myeloid-associated differentiation marker	Nucleus	other
IPI00375927.3	WD repeat-containing protein 72	0.54	1	1	1	2	0.981542	1.01639	0.999792	0.999241	0.0174302		1.80715	1.68651	1.70194	1.73186	0.0656508		1.73318	4.83349e-05		1.7487	52.6467	0.54	1	2					1102	123.345	6.66846		IPI00375927.3	IPI00375927	IPI00375927		IPI00375927	1		WDR72	WD repeat domain 72	Other	other
IPI00983638.1	Protein	5.36	1	1	1	2	0.804682	1.27127	0.946849	1.0076	0.239152		1.11258	2.92269	1.17229	1.73585	1.02826		1.72276	0.29816		1.76471	24.23	5.36	1	2					224	24.5016	9.75928		IPI00983638.1	IPI00983638	IPI00983638		IPI00983638	1	D	MTDH	metadherin	Cytoplasm	transcription regulator
IPI00977878.1	30 kDa protein	9.81	5	1	2	2	1.02059	0.949734	1.02115	0.997156	0.0410694		1.74131	1.61182	1.71238	1.6885	0.0679664		1.69332	0.000112726		1.70479	83.0324	9.81	2	2					265	29.5954	4.90674		IPI00977878.1	IPI00977878	IPI00977878		IPI00977878	1	D	CTTN	cortactin	Plasma Membrane	other
IPI00414168.1	E3 ubiquitin-protein ligase MARCH5	3.6	1	1	1	1	0.819522	1.41966	0.79328	1.01082	0.354309		1.37715	2.70236	1.03727	1.70559	0.879792		1.68733	0.273329		1.73139	27.45	3.6	1	1					278	31.2112	8.70459		IPI00414168.1	IPI00414168	IPI00414168		IPI00414168	1		MARCH5	membrane-associated ring finger (C3HC4) 5	Cytoplasm	enzyme
IPI00329321.3	LYR motif-containing protein 7	15.38	3	2	2	2	1.02542	0.951894	1.01391	0.997074	0.0395476		1.71201	1.65152	1.6729	1.67881	0.0306719		1.68374	1.91337e-05		1.69593	58.1152	15.38	2	2					104	11.9475	9.65674		IPI00329321.3	IPI00329321	IPI00329321		IPI00329321	1		LYRM7	LYR motif containing 7	Cytoplasm	other
IPI00151462.3	Microtubule-associated proteins 1A/1B light chain 3 beta 2	11.2	2	1	1	1	1.03451	0.952528	1.00404	0.997026	0.0414391		1.78915	1.60291	1.63006	1.67404	0.100611		1.67903	0.000420415		1.68992	32.17	11.2	1	1					125	14.6187	8.67529		IPI00151462.3	IPI00151462	IPI00151462		IPI00151462	1		MAP1LC3B2	microtubule-associated protein 1 light chain 3 beta 2	Other	other
IPI00218850.5	Secretory carrier-associated membrane protein 2	3.95	1	1	1	2	0.9684	1.01848	1.01153	0.99947	0.0271313		1.73662	1.73712	1.55182	1.67519	0.106839		1.67608	0.00044544		1.69453	136.086	3.95	1	2					329	36.6253	6.1001		IPI00218850.5	IPI00218850	IPI00218850		IPI00218850	1		SCAMP2	secretory carrier membrane protein 2	Cytoplasm	transporter
IPI00894420.1	Uncharacterized protein	3.68	2	1	1	3	1.01091	0.976498	0.977529	0.988314	0.0195782		1.7105	1.64882	1.59547	1.6516	0.0575628		1.67113	4.62055e-05		1.668	32.9961	3.68	1	3					190	20.8535	6.41748		IPI00894420.1	IPI00894420	IPI00894420		IPI00894420	1		DPYSL5	dihydropyrimidinase-like 5	Cytoplasm	enzyme
IPI00003362.3	78 kDa glucose-regulated protein	60.24	5	31	34	312	1.01339	0.985377	1.00332	1.00069	0.0141875		1.71691	1.64369	1.65064	1.67041	0.0404178		1.66926	1.10565e-05		1.6956	8318.65	60.24	34	250	944.54	31.96	19	62	654	72.2884	5.16064		IPI00003362.3	IPI00003362	IPI00003362		IPI00003362	1		HSPA5	heat shock 70kDa protein 5 (glucose-regulated protein, 78kDa)	Cytoplasm	enzyme
IPI00852973.2	Isoform 2 of Neurobeachin-like protein 2	0.43	3	1	2	2	0.835473	0.929963	1.23242	0.999285	0.207353		1.73287	1.69355	1.53762	1.65468	0.10327		1.65587	0.0080412		1.67131	35.7951	0.43	2	2					2570	282.682	6.53662		IPI00852973.2	IPI00852973	IPI00852973		IPI00852973	1		NBEAL2	neurobeachin-like 2	Cytoplasm	other
IPI00296934.3	NF-kappa-B-activating protein	1.45	1	1	1	1	0.835122	0.899789	1.26087	0.998592	0.229426		1.71785	1.32844	1.90294	1.64974	0.293245		1.65207	0.0388142		1.66386	26.49	1.45	1	1					415	47.1101	10.1108		IPI00296934.3	IPI00296934	IPI00296934		IPI00296934	1		NKAP	NFKB activating protein	Nucleus	transcription regulator
IPI00061531.4	39S ribosomal protein L53, mitochondrial	13.39	1	1	1	2	0.94291	0.975515	1.06979	0.996073	0.065893		1.71811	1.72875	1.48634	1.6444	0.136989		1.65088	0.00179052		1.66246	46.4732	13.39	1	2					112	12.0992	8.76318		IPI00061531.4	IPI00061531	IPI00061531		IPI00061531	1		MRPL53	mitochondrial ribosomal protein L53	Cytoplasm	other
IPI00719622.1	40S ribosomal protein S28	30.43	1	2	2	15	0.986888	1.00845	1.00033	0.998555	0.0108886		1.61552	1.65066	1.66592	1.64403	0.0258417		1.64641	2.36483e-06		1.66499	463.399	30.43	2	11	58.34	30.43	2	4	69	7.8362	10.6968		IPI00719622.1	IPI00719622	IPI00719622		IPI00719622	1		RPS28	ribosomal protein S28	Cytoplasm	other
IPI00329332.1	Syntaxin-12	6.88	5	2	2	3	0.978863	1.12722	1.02296	1.04302	0.0761867		1.16385	2.42724	1.50458	1.69856	0.653651		1.62851	0.159543		1.25002	87.1136	6.88	2	3					276	31.6223	5.59229		IPI00329332.1	IPI00329332	IPI00329332		IPI00329332	1		STX12	syntaxin 12	Cytoplasm	other
IPI00219103.6	Neuron-specific calcium-binding protein hippocalcin	6.22	2	1	1	2	0.736761	1.31929	0.967158	1.00774	0.293377		1.52542	2.09361	1.30048	1.63984	0.408757		1.62725	0.0951701		1.66207	82.3732	6.22	1	2					193	22.413	4.97021		IPI00219103.6	IPI00219103	IPI00219103		IPI00219103	1		HPCA	hippocalcin	Cytoplasm	other
IPI00909932.2	Uncharacterized protein	3.98	4	1	1	1	0.94808	0.644014	1.38122	0.991106	0.370482				1.61008	1.61008	#DIV/0!		1.62452	#DIV/0!		0.540951	22.48	3.98	1	1					176	19.4551	9.1001		IPI00909932.2	IPI00909932	IPI00909932		IPI00909932	1		MAT2A	methionine adenosyltransferase II, alpha	Cytoplasm	enzyme
IPI01021487.1	protein phosphatase 1 regulatory subunit 12A isoform b	3.5	12	2	2	3	0.875026	1.21578	0.93165	1.00748	0.182595		1.81285	1.56432	1.50358	1.62692	0.163859		1.61483	0.0119391		1.77116	149.033	3.5	2	3					943	105.577	5.37646		IPI01021487.1	IPI01021487	IPI01021487		IPI01021487	1		PPP1R12A	protein phosphatase 1, regulatory subunit 12A	Cytoplasm	phosphatase
IPI00940264.1	Galactokinase	10.71	3	2	2	2	1.04892	1.06785	0.841171	0.985978	0.125763		1.54307	1.29621	1.9361	1.59179	0.322712		1.61443	0.0387965		1.60606	69.3864	10.71	2	2					392	42.2456	6.45557		IPI00940264.1	IPI00940264	IPI00940264		IPI00940264	1		GALK1	galactokinase 1	Cytoplasm	kinase
IPI00925853.1	cDNA FLJ60586, highly similar to NADH-ubiquinone oxidoreductase 75 kDa subunit, mitochondrial	3.27	6	1	2	3	0.830669	1.17821	0.99802	1.0023	0.173809		1.6856	1.91618	1.25029	1.61735	0.338146		1.61365	0.0487139		1.63568	50.1085	3.27	2	3					611	66.879	5.37646		IPI00925853.1	IPI00925853	IPI00925853		IPI00925853	1		NDUFS1	NADH dehydrogenase (ubiquinone) Fe-S protein 1, 75kDa (NADH-coenzyme Q reductase)	Cytoplasm	enzyme
IPI00927568.2	Isoform 7 of Protein cordon-bleu	0.55	2	1	1	1	0.995581	0.836203	1.15286	0.994882	0.158331		1.63254	1.38032	1.79552	1.60279	0.209194		1.61104	0.0159521		1.6173	22.69	0.55	1	1					1271	136.598	8.07471		IPI00927568.2	IPI00927568	IPI00927568		IPI00927568	1		COBL	cordon-bleu WH2 repeat protein	Plasma Membrane	other
IPI00872344.9	Silent information regulator 2	1.54	1	1	1	1	0.983384	0.969499	1.04151	0.998132	0.0382062		1.62483	1.57565	1.60689	1.60246	0.0248872		1.60546	2.13352e-05		1.61837	29.99	1.54	1	1					389	43.1843	5.14795		IPI00872344.9	IPI00872344	IPI00872344		IPI00872344	1		SIRT2	sirtuin 2	Nucleus	transcription regulator
IPI00032409.1	Isoform 1 of Ragulator complex protein LAMTOR2	14.4	1	1	1	1	1.26545	0.917676	0.795857	0.992995	0.243691		1.92128	1.80935	1.04273	1.59112	0.478208		1.60234	0.125785		1.60715	28.86	14.4	1	1					125	13.4989	5.40186		IPI00032409.1	IPI00032409	IPI00032409		IPI00032409	1		LAMTOR2	late endosomal/lysosomal adaptor, MAPK and MTOR activator 2	Cytoplasm	other
IPI00014474.1	A-kinase anchor protein 8	2.89	1	1	1	2	1.18061		1.73832	1.45947	0.39436		2.33303			2.33303	#DIV/0!		1.59855	#DIV/0!		0.772623	62.0932	2.89	1	2					692	76.0611	5.14795		IPI00014474.1	IPI00014474	IPI00014474		IPI00014474	1		AKAP8	A kinase (PRKA) anchor protein 8	Nucleus	other
IPI01013003.1	26 kDa protein	6.94	3	1	1	1	0.830481	1.1347	1.04707	1.00408	0.156599		1.3493	2.31071	1.1429	1.60097	0.62326		1.59446	0.182954		1.62333	34.88	6.94	1	1					216	25.4904	8.45557		IPI01013003.1	IPI01013003	IPI01013003		IPI01013003	1		VPS26A	vacuolar protein sorting 26 homolog A (S. pombe)	Cytoplasm	transporter
IPI01011670.1	cDNA FLJ50681, highly similar to Testin	5.59	5	1	1	1	0.982948	1.02673	0.988702	0.999461	0.0237926		1.67262	1.60641	1.49104	1.59002	0.0918916		1.59088	0.000420521		1.60582	32.01	5.59	1	1					179	20.6423	6.48096		IPI01011670.1	IPI01011670	IPI01011670		IPI01011670	1		TES	testis derived transcript (3 LIM domains)	Plasma Membrane	other
IPI00719814.1	ATP synthase subunit f, mitochondrial isoform 2d	59.18	9	2	3	7	1.00135	0.977757	1.03721	1.00544	0.0299376		1.6591	1.45007	1.68675	1.59864	0.129407		1.58999	0.00150422		1.61126	133.887	59.18	3	7					49	5.73709	9.70068		IPI00719814.1	IPI00719814	IPI00719814		IPI00719814	1		ATP5J2	ATP synthase, H+ transporting, mitochondrial Fo complex, subunit F2	Cytoplasm	transporter
IPI00955796.1	Putative uncharacterized protein LOC132321	5	1	1	1	1	0.894884	0.910572	1.18857	0.998007	0.165215		2.06231	0.895863	1.7172	1.55846	0.599205		1.56157	0.193375		1.56716	25.35	5	1	1					140	16.5863	6.52197		IPI00955796.1	IPI00955796	IPI00955796		IPI00955796	1		C4orf33	chromosome 4 open reading frame 33	Other	other
IPI00176702.4	Isoform 1 of Calmodulin-regulated spectrin-associated protein 3	0.48	2	1	1	2	1.06295	0.989806	0.937224	0.996659	0.0631419		1.60671	1.55747	1.49779	1.55399	0.0545412		1.5592	0.000318831		1.56964	25.7231	0.48	1	2					1249	134.666	8.35303		IPI00176702.4	IPI00176702	IPI00176702		IPI00176702	1		CAMSAP3	calmodulin regulated spectrin-associated protein family, member 3	Cytoplasm	other
IPI01012867.1	Protein	60.61	7	1	5	16	0.962772	1.05495	0.983456	1.00039	0.0483694		1.22011	2.47037	0.979954	1.55681	0.800224		1.5562	0.295607		1.58056	389.54	60.61	5	13	45.5	17.17	2	3	99	11.2737	5.51611		IPI01012867.1	IPI01012867	IPI01012867		IPI01012867	1		UBE2V2	ubiquitin-conjugating enzyme E2 variant 2	Cytoplasm	enzyme
IPI00456369.1	Isoform 6 of Ataxin-2-like protein	1.14	7	1	1	1	1.14193	0.926281	0.916549	0.994919	0.127406		1.54586	1.70768	1.34452	1.53268	0.181938		1.54051	0.0137672		1.54935	25.24	1.14	1	1					968	102.831	8.63135		IPI00456369.1	IPI00456369	IPI00456369		IPI00456369	1		ATXN2L	ataxin 2-like	Nucleus	other
IPI00465070.7	Histone H3.1	44.85	7	1	5	45	1.05871	0.978305	1.02092	1.01931	0.0402285		1.63243	1.61331	1.46067	1.5688	0.0941365		1.53908	0.000744748		1.43005	1232.31	44.85	5	37	106.41	16.91	3	8	136	15.3945	11.1216		IPI00465070.7	IPI00465070	IPI00465070		IPI00465070	0
IPI01010288.1	Uncharacterized protein	17.28	3	1	1	1	0.858203	1.25445	0.906739	1.00646	0.216129		1.25324	2.28168	1.10767	1.54753	0.639945		1.53759	0.237605		1.56973	51.06	17.28	1	1					81	9.2496	4.41162		IPI01010288.1	IPI01010288	IPI01010288		IPI01010288	1		TRMT112	tRNA methyltransferase 11-2 homolog (S. cerevisiae)	Cytoplasm	enzyme
IPI00790634.2	Isoform 2 of Partner of Y14 and mago	3.94	2	1	1	1	1.02302	0.813145	1.14573	0.993966	0.168186			1.49193	1.56229	1.52711	0.0497571		1.53638	0.025218		1.03658	40.93	3.94	1	1					203	22.691	9.43701		IPI00790634.2	IPI00790634	IPI00790634		IPI00790634	1		WIBG	within bgcn homolog (Drosophila)	Nucleus	other
IPI00966862.1	Protein	2.17	10	1	1	1	1.00787	0.93536	1.04778	0.997002	0.056991		1.49482	1.54523	1.5486	1.52955	0.0301257		1.53415	0.000138585		1.5453	0	2.17	1	1					277	30.8745	6.43018		IPI00966862.1	IPI00966862	IPI00966862		IPI00966862	1		DDR1	discoidin domain receptor tyrosine kinase 1	Plasma Membrane	kinase	nilotinib
IPI00978381.1	Uncharacterized protein	6.2	1	1	1	1	1.04724	0.984565	0.960959	0.997588	0.044591		1.59422	1.53881	1.44597	1.52634	0.0749095		1.53003	0.000464225		1.54153	27.08	6.2	1	1					129	14.2003	6.99072		IPI00978381.1	IPI00978381	IPI00978381		IPI00978381	1		FBXL8	F-box and leucine-rich repeat protein 8	Other	other
IPI00007673.4	Coiled-coil-helix-coiled-coil-helix domain-containing protein 2, mitochondrial	11.26	1	2	2	2	1.04739	0.939963	1.00226	0.996537	0.053942		1.51003	1.54542	1.50143	1.51896	0.0233163		1.52424	0.0001038		1.53565	48.8132	11.26	2	2					151	15.5027	9.21729		IPI00007673.4	IPI00007673	IPI00007673		IPI00007673	1		CHCHD2	coiled-coil-helix-coiled-coil-helix domain containing 2	Cytoplasm	other
IPI00643577.1	NAD-dependent malic enzyme, mitochondrial isoform 2 precursor	5.01	2	1	1	1	1.04555	0.927175	1.01613	0.996286	0.0616323		1.18856	2.20625	1.15861	1.51781	0.596401		1.52346	0.206395		1.53955	53.87	5.01	1	1					479	53.5517	8.54346		IPI00643577.1	IPI00643577	IPI00643577		IPI00643577	1		ME2	malic enzyme 2, NAD(+)-dependent, mitochondrial	Cytoplasm	enzyme
IPI01014785.1	Uncharacterized protein	0.89	3	1	1	3	1.00295	0.990212	0.997659	0.996942	0.00640131		1.55577	1.45343	1.54553	1.51825	0.0563636		1.5229	9.10607e-05		1.54363	28.0379	0.89	1	3					674	74.4401	6.39209		IPI01014785.1	IPI01014785	IPI01014785		IPI01014785	1		LRRK1	leucine-rich repeat kinase 1	Cytoplasm	kinase
IPI00219544.1	Isoform Delta-3 of Serine/threonine-protein phosphatase 2A 56 kDa regulatory subunit delta isoform	2.42	5	1	1	1	0.898305	1.17313	0.940638	1.00403	0.147973		1.35703	1.53226	1.68629	1.52519	0.164741		1.51908	0.0151424		1.54148	41	2.42	1	1					496	58.4155	6.771		IPI00219544.1	IPI00219544	IPI00219544		IPI00219544	1		PPP2R5D	protein phosphatase 2, regulatory subunit B', delta	Nucleus	phosphatase
IPI00922839.1	solute carrier organic anion transporter family member 1C1 isoform 3	0.9	2	1	1	1		1.919	1.18241	1.5507	0.52085			2.35464		2.35464	#DIV/0!		1.51844	#DIV/0!		0.807569	22.94	0.9	1	1					663	73.2206	8.85107		IPI00922839.1	IPI00922839	IPI00922839		IPI00922839	1		SLCO1C1	solute carrier organic anion transporter family, member 1C1	Plasma Membrane	transporter
IPI00168193.1	Similar to Nucleoside diphosphate-linked moiety X motif 22	2.12	1	1	1	1	1.04416	1.16815	0.793312	1.00187	0.190961		1.48315	1.83769	1.22886	1.51657	0.305791		1.51373	0.0687433		1.53431	22.15	2.12	1	1					283	30.5659	11.561		IPI00168193.1	IPI00168193	IPI00168193		IPI00168193	0
IPI01008793.1	RNA-binding protein 10 isoform 5	3.92	5	2	2	2	0.875231	1.1961	0.938507	1.00328	0.169957		1.58826	1.76979	1.19583	1.51796	0.293362		1.513	0.058225		1.5788	64.6467	3.92	2	2					995	110.299	6.27783		IPI01008793.1	IPI01008793	IPI01008793		IPI01008793	1		RBM10	RNA binding motif protein 10	Nucleus	other
IPI01014305.1	Protein	4.61	5	1	1	1	1.08052	0.974456	0.935695	0.99689	0.0749734		1.52756	1.51446	1.47464	1.50555	0.0275605		1.51025	0.000384132		1.52074	33.77	4.61	1	1					152	16.9155	6.90283		IPI01014305.1	IPI01014305	IPI01014305		IPI01014305	1		EIF2B1	eukaryotic translation initiation factor 2B, subunit 1 alpha, 26kDa	Cytoplasm	translation regulator
IPI00514724.1	Uncharacterized protein	57.14	9	1	5	16	0.844839	1.15386	1.01428	1.00433	0.154751		1.7228	1.39844	1.40898	1.51007	0.184303		1.50357	0.0219654		1.52354	358.137	57.14	5	13	45.5	16.19	2	3	105	11.7579	5.51611		IPI00514724.1	IPI00514724	IPI00514724		IPI00514724	0
IPI00445391.2	Uncharacterized protein	7.91	2	1	1	2	0.974456	1.11431	0.91459	1.00112	0.102495		1.53609	1.85548	1.09912	1.4969	0.379699		1.49522	0.0943834		1.52769	97.5932	7.91	1	2					215	24.3393	8.55811		IPI00445391.2	IPI00445391	IPI00445391		IPI00445391	1		MRPS18B	mitochondrial ribosomal protein S18B	Cytoplasm	other
IPI00152731.6	Macrophage-expressed gene 1 protein	0.84	1	1	1	1	1.04465	0.961494	0.985134	0.997092	0.0428469		1.53327	1.44462	1.49316	1.49035	0.0443919		1.4947	0.000157654		1.5049	32.48	0.84	1	1					716	78.5373	7.6499		IPI00152731.6	IPI00152731	IPI00152731		IPI00152731	1		MPEG1	macrophage expressed 1	Cytoplasm	other
IPI00923487.1	lanosterol synthase isoform 3	3.07	3	2	2	2	1.09382	0.901692	0.979676	0.991729	0.0966284		1.50703	1.44549	1.48396	1.47883	0.0310874		1.49116	0.00114452		1.49366	57.4664	3.07	2	2					652	74.1696	6.45557		IPI00923487.1	IPI00923487	IPI00923487		IPI00923487	1		LSS	lanosterol synthase (2,3-oxidosqualene-lanosterol cyclase)	Cytoplasm	enzyme
IPI00978895.1	Uncharacterized protein	4.53	4	1	1	2			2.96841	2.96841	#DIV/0!			4.40521		4.40521	#DIV/0!		1.48403	#DIV/0!		1.51085	26.89	4.53	1	2					397	42.2491	5.33838		IPI00978895.1	IPI00978895	IPI00978895		IPI00978895	1		IRF7	interferon regulatory factor 7	Nucleus	transcription regulator
IPI01021867.1	Uncharacterized protein	3.09	7	1	1	1	0.834704	1.09035	1.08395	1.003	0.145784		1.62921	1.38139	1.43973	1.48344	0.129566		1.479	0.0129856		1.49703	44.21	3.09	1	1					388	43.1637	8.51416		IPI01021867.1	IPI01021867	IPI01021867		IPI01021867	1		LIMA1	LIM domain and actin binding 1	Cytoplasm	other
IPI01015060.1	39S ribosomal protein L12, mitochondrial	29.29	3	1	3	9	0.971187	1.06062	0.969413	1.00041	0.0521561		1.39102	1.52883	1.49393	1.47126	0.0716486		1.47066	0.000774601		1.48693	199.377	29.29	3	7	30.3	5.56	1	2	198	21.3346	8.86572		IPI01015060.1	IPI01015060	IPI01015060		IPI01015060	0
IPI00221301.1	Isoform 2 of Cystathionine gamma-lyase	13.3	3	2	2	6	1.01326	1.02322	0.977916	1.0048	0.0238075		1.56699	1.4083	1.4573	1.47753	0.0812601		1.47048	0.000639937		1.4636	319.365	13.3	2	6					361	39.4799	6.90283		IPI00221301.1	IPI00221301	IPI00221301		IPI00221301	1		CTH	cystathionine gamma-lyase	Cytoplasm	enzyme
IPI00552419.3	propionyl-CoA carboxylase alpha chain, mitochondrial isoform c precursor	1.03	3	1	1	2	0.943886	0.985769	1.06735	0.999	0.0627851		1.57241	1.488	1.32544	1.46195	0.125529		1.46341	0.00464299		1.48667	27.0102	1.03	1	2					681	74.9544	7.35693		IPI00552419.3	IPI00552419	IPI00552419		IPI00552419	1		PCCA	propionyl CoA carboxylase, alpha polypeptide	Cytoplasm	enzyme
IPI00793812.3	Isoform 3 of Leukotriene A-4 hydrolase	2.36	4	1	1	1	1.18866	0.638598	1.13561	0.987621	0.303424		1.3834	1.55478	1.37717	1.43845	0.100792		1.45648	0.0710352		1.45407	45.87	2.36	1	1					508	57.2633	6.06201		IPI00793812.3	IPI00793812	IPI00793812		IPI00793812	1		LTA4H	leukotriene A4 hydrolase	Cytoplasm	enzyme
IPI01015711.1	Uncharacterized protein	37.66	7	1	1	1	0.864969	1.24582	0.907721	1.00617	0.208641		1.46518			1.46518	#DIV/0!		1.45619	#DIV/0!		0.485218	29.52	37.66	1	1					77	8.84439	5.0083		IPI01015711.1	IPI01015711	IPI01015711		IPI01015711	1		DIABLO	diablo, IAP-binding mitochondrial protein	Cytoplasm	other
IPI00024006.3	Phosphoinositide 3-kinase regulatory subunit 4	0.44	1	1	1	1	1.0563	0.899029	1.03113	0.995486	0.0844772		1.47913	1.47151	1.39784	1.44949	0.0448965		1.45607	0.00119403		1.46417	24.48	0.44	1	1					1358	153.007	7.1665		IPI00024006.3	IPI00024006	IPI00024006		IPI00024006	1		PIK3R4	phosphoinositide-3-kinase, regulatory subunit 4	Cytoplasm	kinase
IPI00027144.8	Cytochrome b561	4.38	2	1	1	3	0.873792	1.08605	1.00096	0.986935	0.106823		1.83335	1.31596	1.14298	1.43077	0.359217		1.44971	0.109534		1.4589	90.3232	4.38	1	2	36.91	4.38	1	1	251	27.5416	8.55811		IPI00027144.8	IPI00027144	IPI00027144		IPI00027144	1		CYB561	cytochrome b561	Cytoplasm	enzyme
IPI00795212.1	Isoform 2 of Probable Xaa-Pro aminopeptidase 3	10.98	5	2	3	8	0.925236	1.16947	0.893978	0.996228	0.150844		1.29079	1.83694	1.19976	1.4425	0.344617		1.44796	0.109101		1.46797	128.765	10.98	3	8					428	48.0811	5.61768		IPI00795212.1	IPI00795212	IPI00795212		IPI00795212	1		XPNPEP3	X-prolyl aminopeptidase (aminopeptidase P) 3, putative	Cytoplasm	peptidase
IPI00550020.3	Parathymosin	22.55	5	2	2	11	0.9979	1.0218	0.992296	1.004	0.0156679		1.39243	1.46815	1.48422	1.44827	0.0490196		1.4425	0.000116532		1.43052	252.527	22.55	2	9	48.25	10.78	1	2	102	11.5232	4.15771		IPI00550020.3	IPI00550020	IPI00550020		IPI00550020	1		PTMS	parathymosin	Nucleus	other
IPI00177940.2	Retinol dehydrogenase 14	7.14	2	1	1	1	1.1459	0.91301	0.92476	0.994557	0.1312		1.26719	2.01823	1.01639	1.43393	0.521319		1.44178	0.229806		1.45332	64.68	7.14	1	1					336	36.8414	8.79248		IPI00177940.2	IPI00177940	IPI00177940		IPI00177940	1		RDH14	retinol dehydrogenase 14 (all-trans/9-cis/11-cis)	Other	enzyme
IPI00328350.6	Protein Niban	3.02	1	2	2	2	0.99979	0.98601	1.00884	0.998214	0.0114978		1.44041	1.3819	1.49463	1.43898	0.0563795		1.44155	0.000186503		1.45336	69.2161	3.02	2	2					928	103.07	4.77979		IPI00328350.6	IPI00328350	IPI00328350		IPI00328350	1		FAM129A	family with sequence similarity 129, member A	Cytoplasm	other
IPI00141938.4	histone H2A.V isoform 2	16.67	8	1	2	12	0.987916	1.03756	0.971445	0.998972	0.0344142		1.46261	1.44391	1.40903	1.43851	0.0271936		1.43999	6.46682e-05		1.44599	263.256	16.67	2	12					114	12.1387	10.4624		IPI00141938.4	IPI00141938	IPI00141938		IPI00141938	1		H2AFV	H2A histone family, member V	Nucleus	other
IPI00017510.3	Cytochrome c oxidase subunit 2	4.41	1	1	1	1	0.985397	1.04439	0.969718	0.999834	0.0393726		1.47995	1.39592	1.43285	1.43624	0.0421158		1.43648	0.000195428		1.45028	40.84	4.41	1	1					227	25.5482	4.81787		IPI00017510.3	IPI00017510	IPI00017510		IPI00017510	1		MT-CO2	cytochrome c oxidase subunit II	Cytoplasm	enzyme
IPI00024502.2	Isoform 1 of Ubiquilin-4	5.49	1	1	1	1	0.803824	0.939802	1.25624	0.999954	0.232127			1.31922	1.55283	1.43602	0.16519		1.43609	0.109796		0.974167	29.37	5.49	1	1					601	63.8124	5.22412		IPI00024502.2	IPI00024502	IPI00024502		IPI00024502	1		UBQLN4	ubiquilin 4	Cytoplasm	other
IPI00910998.1	cDNA FLJ51306, highly similar to Homo sapiens citrate lyase beta like (CLYBL), transcript variant 2, mRNA	1.99	3	1	1	1	1.01518	1.00315	0.977065	0.998466	0.0194841		1.44362	1.39721	1.44628	1.42904	0.0275952		1.43123	2.4916e-05		1.4432	25.67	1.99	1	1					302	32.8324	8.29443		IPI00910998.1	IPI00910998	IPI00910998		IPI00910998	1		CLYBL	citrate lyase beta like	Cytoplasm	enzyme
IPI00746431.1	claudin domain-containing protein 1 isoform b	5.07	1	1	1	3		2.12702	0.98881	1.55791	0.804833		1.81327	3.22802	1.64324	2.22818	0.870056		1.43023	0.450689		2.2597	28.75	5.07	1	3					276	31.0303	6.11279		IPI00746431.1	IPI00746431	IPI00746431		IPI00746431	1		CLDND1	claudin domain containing 1	Plasma Membrane	other
IPI00170935.1	Leucine-rich repeat-containing protein 47	2.57	1	1	1	1		3.18946		3.18946	#DIV/0!		3.72856	4.04297	5.88438	4.55197	1.16456		1.42719	#DIV/0!		4.59841	55.5	2.57	1	1					583	63.4337	8.27979		IPI00170935.1	IPI00170935	IPI00170935		IPI00170935	1		LRRC47	leucine rich repeat containing 47	Other	other
IPI00909931.1	cDNA FLJ54548, highly similar to PR domain zinc finger protein 2 (Fragment)	0.83	7	1	1	1	0.822873	1.18017	1.01268	1.00524	0.178763		1.39727	1.49853	1.408	1.4346	0.0556238		1.42712	0.0165082		1.44973	26.62	0.83	1	1					1078	118.554	6.43018		IPI00909931.1	IPI00909931	IPI00909931		IPI00909931	0
IPI00968246.1	Protein	16.33	1	1	1	1	0.933952	0.932586	1.12737	0.99797	0.112068		1.20485	1.44628	1.61522	1.42212	0.206253		1.42501	0.0351955		1.43771	26.49	16.33	1	1					98	11.5284	10.9312		IPI00968246.1	IPI00968246	IPI00968246		IPI00968246	1		NSA2	NSA2 ribosome biogenesis homolog (S. cerevisiae)	Nucleus	other
IPI00908576.1	cDNA FLJ51194, highly similar to Arfaptin-2	4.69	5	1	1	1	0.920319	1.18827	0.903613	1.00407	0.159742		1.41575	1.44749	1.42777	1.43034	0.016024		1.42455	0.0100392		1.445	31.82	4.69	1	1					256	29.026	7.03467		IPI00908576.1	IPI00908576	IPI00908576		IPI00908576	1		ARFIP2	ADP-ribosylation factor interacting protein 2	Cytoplasm	other
IPI00180730.1	Similar to Elongation factor 1-alpha 1	17.32	2	1	7	49	1.03957	0.918622	1.03033	0.996172	0.067319		1.25761	1.9398	1.04962	1.41568	0.465664		1.42112	0.197397		1.43442	549.252	15.15	6	34	140.37	9.74	5	15	462	50.1219	8.95361		IPI00180730.1	IPI00180730	IPI00180730		IPI00180730	0
IPI00182373.2	Isoform IIa of Prolyl 4-hydroxylase subunit alpha-2	2.25	2	1	1	1	1.04061	1.02791	0.927528	0.998682	0.0619483		1.36794	1.44077	1.42654	1.41175	0.0386045		1.41361	0.000607281		1.42644	36.08	2.25	1	1					533	60.5946	5.70654		IPI00182373.2	IPI00182373	IPI00182373		IPI00182373	1		P4HA2	prolyl 4-hydroxylase, alpha polypeptide II	Cytoplasm	transporter
IPI00852771.1	cDNA FLJ39246 fis, clone OCBBF2008466	2.33	2	1	1	1	0.923488	0.885763	1.18185	0.997034	0.161164		0.999012	1.53289	1.67821	1.40337	0.357643		1.40755	0.147242		1.42042	28.61	2.33	1	1					515	57.1853	9.31982		IPI00852771.1	IPI00852771	IPI00852771		IPI00852771	1		CTTNBP2	cortactin binding protein 2	Cytoplasm	other
IPI00645898.3	X-prolyl aminopeptidase (Aminopeptidase P) 1, soluble	3.26	4	1	1	1	0.893219	1.06816	1.04363	1.00167	0.0947197			1.36248	1.45517	1.40882	0.0655435		1.40647	0.013965		0.956192	38.35	3.26	1	1					552	62.0995	5.73193		IPI00645898.3	IPI00645898	IPI00645898		IPI00645898	1		XPNPEP1	X-prolyl aminopeptidase (aminopeptidase P) 1, soluble	Cytoplasm	peptidase
IPI00008215.1	NADP-dependent malic enzyme	20.98	4	7	7	33	0.952139	1.06249	0.990271	1.00163	0.0560448		1.37111	1.42426	1.40502	1.40013	0.0269154		1.39785	0.000374513		1.39488	1417.16	20.98	7	32	21.93	1.57	1	1	572	64.1091	6.12549		IPI00008215.1	IPI00008215	IPI00008215		IPI00008215	1		ME1	malic enzyme 1, NADP(+)-dependent, cytosolic	Cytoplasm	enzyme
IPI00373972.1	hypothetical protein LOC388564	10.23	1	1	1	1	0.912616	1.20316	0.897783	1.00452	0.172186		1.24881	1.49049	1.46738	1.40222	0.133365		1.39592	0.0340915		1.41776	42.68	10.23	1	1					176	18.0287	11.5317		IPI00373972.1	IPI00373972	IPI00373972		IPI00373972	1		TMEM238	transmembrane protein 238	Other	other
IPI00395674.1	Isoform SM-B of Small nuclear ribonucleoprotein-associated proteins B and B'	6.49	7	2	2	5	1.02344	0.898563	1.06448	0.995493	0.0864151		1.40138	1.37196	1.39341	1.38892	0.015216		1.39521	0.00148182		1.40935	122.697	6.49	2	5					231	23.6402	10.9019		IPI00395674.1	IPI00395674	IPI00395674		IPI00395674	1		SNRPB	small nuclear ribonucleoprotein polypeptides B and B1	Nucleus	other
IPI00646864.1	Protein	17.5	5	2	2	6	1.04387	0.973787	1.0025	1.00672	0.0352336		1.44881	1.4387	1.3262	1.40457	0.0680559		1.39519	0.000846809		1.4233	165.686	17.5	2	6					120	13.0606	7.50342		IPI00646864.1	IPI00646864	IPI00646864		IPI00646864	1		SSR4	signal sequence receptor, delta	Cytoplasm	other
IPI01009376.1	cDNA, FLJ79339, highly similar to N-acetylgalactosamine kinase	4.15	3	1	1	1	1.31193	1.04971	0.624554	0.995397	0.346891		1.36811	1.2839	1.49804	1.38335	0.10788		1.38975	0.138036		1.39672	25.29	4.15	1	1					434	47.6041	6.18896		IPI01009376.1	IPI01009376	IPI01009376		IPI01009376	1		GALK2	galactokinase 2	Cytoplasm	kinase
IPI00032872.3	28S ribosomal protein S16, mitochondrial	9.49	1	1	1	1	0.962203	0.958419	1.07389	0.998172	0.0656049		1.43951	1.22368	1.4671	1.37676	0.133287		1.37928	0.0115643		1.38932	56.67	9.49	1	1					137	15.335	9.49561		IPI00032872.3	IPI00032872	IPI00032872		IPI00032872	1		MRPS16	mitochondrial ribosomal protein S16	Cytoplasm	other
IPI00879437.1	Protein	49.46	1	1	17	75	0.973464	1.03696	0.989065	0.999829	0.0330881		1.37234	1.44122	1.31483	1.37613	0.0632813		1.37636	0.0007995		1.39052	1263	49.46	17	70	72.31	9.32	3	5	279	32.1264	8.51416		IPI00879437.1	IPI00879437	IPI00879437		IPI00879437	1	D	P4HB	prolyl 4-hydroxylase, beta polypeptide	Cytoplasm	enzyme
IPI00848061.2	Isoform 3 of 1-phosphatidylinositol-4,5-bisphosphate phosphodiesterase eta-1	0.8	4	1	1	2	0.988857	1.02745	0.98167	0.999327	0.0246222		1.37468	1.36548	1.38212	1.3741	0.00833759		1.37502	1.52694e-05		1.38798	52.4707	0.8	1	2					1002	114.434	7.63525		IPI00848061.2	IPI00848061	IPI00848061		IPI00848061	1		PLCH1	phospholipase C, eta 1	Cytoplasm	enzyme
IPI01014813.2	cDNA FLJ51581	3.94	6	1	1	1		1.79818	1.29486	1.54652	0.355904		2.12507			2.12507	#DIV/0!		1.3741	#DIV/0!		0.703754	40.85	3.94	1	1					279	30.7458	8.90967		IPI01014813.2	IPI01014813	IPI01014813		IPI01014813	1		KIAA1715	KIAA1715	Cytoplasm	other
IPI00179347.2	Isoform 3 of Homocysteine-responsive endoplasmic reticulum-resident ubiquitin-like domain member 1 protein (Fragment)	8.19	6	1	2	4	1.02672	0.990627	0.976694	0.998015	0.02582		1.35542	1.29642	1.45686	1.36957	0.081149		1.37229	0.00164307		1.38298	71.6798	8.19	2	4					232	26.2041	5.77002		IPI00179347.2	IPI00179347	IPI00179347		IPI00179347	1		HERPUD1	homocysteine-inducible, endoplasmic reticulum stress-inducible, ubiquitin-like domain member 1	Cytoplasm	other
IPI00010796.1	Protein disulfide-isomerase	58.07	3	9	29	144	1.01837	0.984265	1.007	1.00321	0.0173667		1.37469	1.36806	1.37547	1.37274	0.00407026		1.36835	3.60068e-06		1.36313	3007.97	58.07	29	129	233.77	14.37	7	15	508	57.0807	4.86865		IPI00010796.1	IPI00010796	IPI00010796		IPI00010796	1	D	P4HB	prolyl 4-hydroxylase, beta polypeptide	Cytoplasm	enzyme
IPI00640779.1	Actin-related protein 2/3 complex subunit 5	9.63	2	1	1	2	0.937426	1.15509	0.915759	1.00276	0.132369		1.56435	1.36021	1.18892	1.37116	0.187954		1.36738	0.0500414		1.38781	36.7864	9.63	1	2					135	14.7984	5.05908		IPI00640779.1	IPI00640779	IPI00640779		IPI00640779	1		ARPC5	actin related protein 2/3 complex, subunit 5, 16kDa	Cytoplasm	other
IPI00470779.2	Alpha-taxilin	2.56	1	1	1	1		1.70493	1.38164	1.54329	0.228599		2.2717	1.81295	2.23822	2.10762	0.255743		1.36567	0.0875081		2.12609	32.11	2.56	1	1					546	61.8532	6.52197		IPI00470779.2	IPI00470779	IPI00470779		IPI00470779	1		TXLNA	taxilin alpha	Extracellular Space	cytokine
IPI01015739.1	ZW10 protein	2.98	2	1	1	1	0.936245	1.03426	1.03035	1.00029	0.055496		1.16959	1.7202	1.20413	1.36464	0.308408		1.36425	0.11429		1.38187	55.91	2.98	1	1					672	76.7578	6.31592		IPI01015739.1	IPI01015739	IPI01015739		IPI01015739	1		ZW10	zw10 kinetochore protein	Nucleus	other
IPI00029133.4	ATP synthase subunit b, mitochondrial	11.72	2	3	3	13	1.02144	0.957968	0.998013	0.992474	0.0320966		1.35875	1.30432	1.37643	1.3465	0.0375851		1.35671	0.000242652		1.37603	212.932	11.72	3	10	44.19	3.13	1	3	256	28.8903	9.36377		IPI00029133.4	IPI00029133	IPI00029133		IPI00029133	1		ATP5F1	ATP synthase, H+ transporting, mitochondrial Fo complex, subunit B1	Cytoplasm	transporter
IPI00848346.1	Similar to RecName: Full=HERV-K_1q22 provirus ancestral Pol protein; AltName: Full=HERV-K102 Pol protein; AltName: Full=HERV-K(III) Pol protein; Includes: RecName: Full=Reverse transcriptase; Short=RT; EC=2.7.7.49; Includes: RecName: Full=Ribonuclease H; Short=RNase H; EC=3.1.26.4; Includes: RecName: Full=Integrase; Short=IN;	8.75	1	1	1	2	0.997213	0.968882	1.02694	0.997679	0.0290316		1.39787	1.314	1.33844	1.3501	0.0431337		1.35324	0.000301113		1.36337	29.4734	8.75	1	2					80	8.93755	7.29834		IPI00848346.1	IPI00848346	IPI00848346		IPI00848346	0
IPI00909774.3	Uncharacterized protein	4.24	6	3	3	4	0.99709	1.01196	1.04	1.01635	0.0217896		1.25346	1.57119	1.28087	1.36851	0.176063		1.34649	0.0263371		1.36997	102.967	4.24	3	4					826	95.0385	7.35693		IPI00909774.3	IPI00909774	IPI00909774		IPI00909774	1		PRPF40A	PRP40 pre-mRNA processing factor 40 homolog A (S. cerevisiae)	Nucleus	other
IPI00908907.1	cDNA FLJ52287, highly similar to Splicing factor arginine/serine-rich 11	6.25	5	1	1	1	1.07246	0.893669	1.01928	0.995136	0.0918093		1.41785	1.30388	1.2814	1.33438	0.0731575		1.3409	0.00746252		1.34726	25.87	6.25	1	1					128	13.1267	6.27783		IPI00908907.1	IPI00908907	IPI00908907		IPI00908907	1		SRSF11	serine/arginine-rich splicing factor 11	Nucleus	other
IPI00014808.1	Platelet-activating factor acetylhydrolase IB subunit gamma	21.65	1	3	3	5	0.885392	1.09938	0.961469	0.982081	0.108473		1.40848	1.32804	1.20554	1.31402	0.102193		1.338	0.0181803		1.2801	127.25	21.65	3	4	27.34	3.9	1	1	231	25.7182	6.84424		IPI00014808.1	IPI00014808	IPI00014808		IPI00014808	1		PAFAH1B3	platelet-activating factor acetylhydrolase 1b, catalytic subunit 3 (29kDa)	Cytoplasm	enzyme
IPI00300452.1	Ankyrin repeat domain-containing protein 5	1.42	7	1	2	4	1.00501	0.997105	0.993286	0.998468	0.00598099		1.31845	1.33199	1.34522	1.33189	0.0133877		1.33393	2.48288e-06		1.34543	59.8838	1.42	2	4					776	86.6097	8.27979		IPI00300452.1	IPI00300452	IPI00300452		IPI00300452	1		ANKEF1	ankyrin repeat and EF-hand domain containing 1	Nucleus	transcription regulator
IPI00455268.4	tRNA (guanine-N(1)-)-methyltransferase	2.95	3	2	2	3	1.01601	0.954896	1.00804	0.992983	0.0332241		1.36762	1.27749	1.31081	1.31864	0.0455715		1.32796	0.000561676		1.33693	62.5391	2.95	2	3					509	58.2092	8.6167		IPI00455268.4	IPI00455268	IPI00455268		IPI00455268	1		TRMT5	tRNA methyltransferase 5	Other	other
IPI00966941.1	phosphoacetylglucosamine mutase isoform 3	8.03	7	3	3	3	0.917228	0.98992	1.07014	0.992428	0.0764861		1.31383	1.36532	1.27032	1.31649	0.0475523		1.32653	0.00337665		1.33329	118.615	8.03	3	3					461	51.0467	5.88428		IPI00966941.1	IPI00966941	IPI00966941		IPI00966941	1		PGM3	phosphoglucomutase 3	Cytoplasm	enzyme
IPI00218857.1	Isoform 1 of Dual specificity mitogen-activated protein kinase kinase 3	5.66	4	1	1	1	0.867132	1.33791	0.81976	1.00827	0.286459		1.1281	1.54486		1.33648	0.294694		1.32552	0.302136		0.903427	38.59	5.66	1	1					318	36.1493	6.25244		IPI00218857.1	IPI00218857	IPI00218857		IPI00218857	1		MAP2K3	mitogen-activated protein kinase kinase 3	Cytoplasm	kinase
IPI00964297.1	Uncharacterized protein	8.15	5	1	2	8	1.24239	0.716986	1.00667	0.988681	0.263164		1.49452	1.05337	1.38212	1.31	0.229247		1.325	0.186022		1.32057	44.3921	8.15	2	8					135	14.6839	11.2681		IPI00964297.1	IPI00964297	IPI00964297		IPI00964297	1		C5orf38	chromosome 5 open reading frame 38	Other	other
IPI00306543.5	Growth/differentiation factor 15	14.29	1	3	3	4	0.959863	1.02611	1.01333	0.999769	0.0351458		1.36851	1.27591	1.32926	1.32456	0.0464815		1.32487	0.000644045		1.31037	196.203	14.29	3	3	31.31	3.9	1	1	308	34.1188	9.65674		IPI00306543.5	IPI00306543	IPI00306543		IPI00306543	1		GDF15	growth differentiation factor 15	Extracellular Space	growth factor
IPI00956063.1	Glutamate-cysteine ligase, modifier subunit, isoform CRA_a	18.5	2	2	2	4	1.01285	0.980708	1.05329	1.01562	0.0363685		1.46596	1.32297	1.24687	1.34527	0.111235		1.32458	0.00816722		1.27158	142.619	18.5	2	4					254	28.5977	6.02393		IPI00956063.1	IPI00956063	IPI00956063		IPI00956063	1		GCLM	glutamate-cysteine ligase, modifier subunit	Cytoplasm	enzyme
IPI00888550.2	Conserved hypothetical protein	1.71	13	1	1	1	0.846403	1.23328	0.938736	1.00614	0.202054		1.25993	1.68367	1.0517	1.33177	0.322051		1.32364	0.212099		1.34804	27.08	1.71	1	1					409	49.3655	5.0083		IPI00888550.2	IPI00888550	IPI00888550		IPI00888550	1		GOLGA6L6 (includes others)	golgin A6 family-like 6	Other	other
IPI00910463.1	cDNA FLJ50286, highly similar to Retinal dehydrogenase 1	17.95	13	6	7	12	0.999259	1.00334	0.996684	0.999762	0.00335801		1.31912	1.30993	1.33353	1.32086	0.0118942		1.32117	1.4584e-06		1.35555	401.547	17.95	7	12					390	42.5678	5.79541		IPI00910463.1	IPI00910463	IPI00910463		IPI00910463	1		ALDH1A1	aldehyde dehydrogenase 1 family, member A1	Cytoplasm	enzyme	disulfiram, chlorpropamide
IPI01026306.1	Protein	9.4	4	1	1	1	0.924218	1.11401	0.968668	1.0023	0.0992622		1.24995	1.31916	1.40213	1.32375	0.0761945		1.32071	0.0112524		1.33746	27.96	9.4	1	1					117	12.8383	6.03662		IPI01026306.1	IPI01026306	IPI01026306		IPI01026306	1		GOLGA5	golgin A5	Cytoplasm	kinase
IPI01014376.1	Uncharacterized protein	10.55	5	1	1	2	1.14932		2.29278	1.72105	0.808549		2.31884	2.24605	2.25346	2.27278	0.040055		1.32058	0.287021		1.90927	46.9164	10.55	1	2					237	26.1322	9.51025		IPI01014376.1	IPI01014376	IPI01014376		IPI01014376	1		CPSF7	cleavage and polyadenylation specific factor 7, 59kDa	Nucleus	other
IPI00922598.1	cDNA FLJ50699, moderately similar to ARL-6-interacting protein 1	18.54	2	1	1	1	0.700912	1.15371	1.16438	1.00633	0.264556		1.2895	1.36723		1.32837	0.0549607		1.32001	0.204559		0.895957	46.2	18.54	1	1					151	17.1471	7.95752		IPI00922598.1	IPI00922598	IPI00922598		IPI00922598	0
IPI01015376.1	ATP synthase gamma chain	8.8	3	2	2	3	1.01931	0.956868	1.01513	0.997104	0.0349087		1.30412	1.32593	1.3128	1.31429	0.0109788		1.3181	0.000114709		1.3279	93.8432	8.8	2	2	27.19	4	1	1	250	27.4953	7.41553		IPI01015376.1	IPI01015376	IPI01015376		IPI01015376	1		ATP5C1	ATP synthase, H+ transporting, mitochondrial F1 complex, gamma polypeptide 1	Cytoplasm	transporter
IPI00976169.1	Protein	4.93	4	1	1	1	0.974954	1.12108	0.909223	1.00175	0.10844		1.47129	1.25672	1.23155	1.31985	0.131752		1.31754	0.0320111		1.33203	40.21	4.93	1	1					203	22.7405	8.04541		IPI00976169.1	IPI00976169	IPI00976169		IPI00976169	1		CKAP5	cytoskeleton associated protein 5	Nucleus	transcription regulator
IPI00104128.3	Signal peptidase complex catalytic subunit SEC11A	6.15	1	1	1	1	1.03568	0.973215	0.98357	0.997488	0.0334766		1.31006	1.25391	1.37073	1.31157	0.0584275		1.31487	0.00127551		1.32444	50.64	6.15	1	1					179	20.6121	9.48096		IPI00104128.3	IPI00104128	IPI00104128		IPI00104128	1		SEC11A	SEC11 homolog A (S. cerevisiae)	Cytoplasm	peptidase
IPI00966206.1	Protein	9.63	3	1	1	1	0.982294	1.05828	0.960022	1.0002	0.0515171		1.38218	1.39344	1.16884	1.31482	0.126546		1.31456	0.0162864		1.32834	88	9.63	1	1					135	15.5745	8.19189		IPI00966206.1	IPI00966206	IPI00966206		IPI00966206	1		PDCD6	programmed cell death 6	Cytoplasm	other
IPI00871686.3	Uncharacterized protein	1.81	23	1	2	2	1.04927	1.01361	0.93181	0.998231	0.0602227		1.15816	1.53467	1.24376	1.3122	0.197365		1.31452	0.0578607		1.32776	105.616	1.81	2	2					1273	138.778	8.33838		IPI00871686.3	IPI00871686	IPI00871686		IPI00871686	1		CLASP2	cytoplasmic linker associated protein 2	Cytoplasm	other
IPI00012575.1	Pirin	7.24	1	2	2	7	1.03538	0.890514	1.04523	0.990376	0.0866227		1.34945	1.22751	1.32634	1.3011	0.0647678		1.31375	0.00761926		1.27681	177.686	7.24	2	7					290	32.0933	6.91748		IPI00012575.1	IPI00012575	IPI00012575		IPI00012575	1		PIR	pirin (iron-binding nuclear protein)	Nucleus	transcription regulator
IPI01010916.1	cDNA FLJ59895, highly similar to HLA class II histocompatibility antigen, DQB1*0602 beta chain	5.88	1	1	1	1	1.00393	1.00099	0.990795	0.998573	0.00689469		1.25536	1.34056	1.33479	1.31024	0.0476095		1.31211	0.000359182		1.32396	25.92	5.88	1	1					136	15.7609	8.85107		IPI01010916.1	IPI01010916	IPI01010916		IPI01010916	1		HLA-DQB1	major histocompatibility complex, class II, DQ beta 1	Plasma Membrane	other
IPI00554701.2	Isoform 1 of Cytochrome b-c1 complex subunit 9	38.1	4	2	2	2	1.02361	0.941852	1.02037	0.995277	0.0462962		1.26745	1.35804	1.28919	1.30489	0.0472943		1.31108	0.00126106		1.31904	63.76	38.1	2	2					63	7.30383	9.46631		IPI00554701.2	IPI00554701	IPI00554701		IPI00554701	1		UQCR10	ubiquinol-cytochrome c reductase, complex III subunit X	Cytoplasm	enzyme
IPI00176527.1	ATP synthase subunit epsilon-like protein, mitochondrial	13.73	2	1	1	1	1.00637	0.910431	1.07254	0.996447	0.0815074		1.30941	1.28386	1.32316	1.30548	0.019943		1.31014	0.00309865		1.31851	32.85	13.73	1	1					51	5.80319	10.1401		IPI00176527.1	IPI00176527	IPI00176527		IPI00176527	1		ATP5EP2	ATP synthase, H+ transporting, mitochondrial F1 complex, epsilon subunit pseudogene 2	Cytoplasm	other
IPI00925572.1	asparagine synthetase [glutamine-hydrolyzing] isoform b	38.89	8	18	18	97	1.00546	1.00455	0.996075	1.00203	0.00517672		1.30419	1.33008	1.29786	1.31071	0.0170695		1.30805	7.37867e-06		1.31514	2618.19	38.89	18	89	96.41	12.59	7	8	540	62.1287	7.06396		IPI00925572.1	IPI00925572	IPI00925572		IPI00925572	1		ASNS	asparagine synthetase (glutamine-hydrolyzing)	Cytoplasm	enzyme
IPI00029665.8	Cob(I)yrinic acid a,c-diamide adenosyltransferase, mitochondrial	28.4	4	4	4	5	1.03808	0.975929	1.05499	1.023	0.0416331		1.35776	1.32588	1.3299	1.33785	0.0173635		1.30777	0.000268529		1.32873	163.493	28.4	4	5					250	27.371	8.60205		IPI00029665.8	IPI00029665	IPI00029665		IPI00029665	1		MMAB	methylmalonic aciduria (cobalamin deficiency) cblB type	Cytoplasm	enzyme
IPI00065063.3	Dehydrogenase/reductase SDR family member 1	6.07	1	1	1	1	0.872286	1.25686	0.889821	1.00632	0.21715		1.19783	1.42907		1.31345	0.163513		1.30519	0.192545		0.886805	67.71	6.07	1	1					313	33.8873	7.82568		IPI00065063.3	IPI00065063	IPI00065063		IPI00065063	1		DHRS1	dehydrogenase/reductase (SDR family) member 1	Cytoplasm	enzyme
IPI00027230.3	Endoplasmin	52.93	16	41	45	283	1.00772	0.99918	0.992027	0.999644	0.00785868		1.32366	1.29861	1.28994	1.30407	0.0175108		1.30453	1.04417e-05		1.31634	6905.11	52.93	45	231	549.31	23.16	18	52	803	92.4113	4.84326		IPI00027230.3	IPI00027230	IPI00027230		IPI00027230	1		HSP90B1	heat shock protein 90kDa beta (Grp94), member 1	Cytoplasm	other	alvespimycin, retaspimycin, cisplatin
IPI00395627.3	Isoform 1 of Calcyclin-binding protein	13.16	11	3	4	5	0.995631	0.977902	1.02093	0.998155	0.0216261		1.33324	1.27951	1.29194	1.30156	0.0281296		1.30397	0.000120986		1.33928	74.1972	13.16	4	5					228	26.1936	8.25049		IPI00395627.3	IPI00395627	IPI00395627		IPI00395627	1		CACYBP	calcyclin binding protein	Nucleus	other
IPI00744772.2	28S ribosomal protein S17, mitochondrial	15.38	3	2	2	3	0.728603	1.39836	0.918043	1.015	0.345248		1.53249	1.05066	1.38446	1.32254	0.246811		1.30299	0.277762		1.31484	82.1494	15.38	2	3					130	14.4929	9.84717		IPI00744772.2	IPI00744772	IPI00744772		IPI00744772	1		MRPS17	mitochondrial ribosomal protein S17	Cytoplasm	other
IPI00007926.1	Isoform 1 of Deoxyribonucleoside 5'-monophosphate N-glycosidase	29.31	3	2	2	2	0.81243	0.890416	1.22671	0.976518	0.220151		1.07232	1.44981	1.29344	1.27186	0.189667		1.30244	0.153147		0.714215	68.8932	29.31	2	2					174	19.0966	5.04639		IPI00007926.1	IPI00007926	IPI00007926		IPI00007926	1		DNPH1	2'-deoxynucleoside 5'-phosphate N-hydrolase 1	Nucleus	other
IPI00303722.5	Protein FAM136A	6.52	2	1	1	1	0.935259	1.06873	0.9993	1.0011	0.0667543		1.02263	1.75369	1.13413	1.30348	0.393861		1.30205	0.260029		1.32117	28.08	6.52	1	1					138	15.6307	7.60596		IPI00303722.5	IPI00303722	IPI00303722		IPI00303722	1		FAM136A	family with sequence similarity 136, member A	Cytoplasm	other
IPI00742040.1	myb-related protein A isoform 2	1.45	2	1	1	1	1.01662	0.970738	1.00573	0.997697	0.0239725		1.22625	1.37865	1.2808	1.29523	0.0772207		1.29822	0.00310814		1.30925	28.34	1.45	1	1					692	78.9016	6.68311		IPI00742040.1	IPI00742040	IPI00742040		IPI00742040	1		MYBL1	v-myb avian myeloblastosis viral oncogene homolog-like 1	Nucleus	transcription regulator
IPI00033143.1	Eukaryotic translation initiation factor 3 subunit K	20.18	3	3	3	6	0.894843	1.16571	0.950961	1.00384	0.142967		1.15509	1.55573	1.19691	1.30258	0.220234		1.2976	0.120079		1.33322	152.223	20.18	3	6					218	25.0434	4.93213		IPI00033143.1	IPI00033143	IPI00033143		IPI00033143	1		EIF3K	eukaryotic translation initiation factor 3, subunit K	Cytoplasm	translation regulator
IPI00024911.1	Endoplasmic reticulum resident protein 29	26.05	3	5	5	13	1.02365	0.966514	1.00898	0.999714	0.0296729		1.29713	1.28399	1.30769	1.29627	0.0118738		1.29664	8.76606e-05		1.30985	436.81	26.05	5	13					261	28.9752	7.31299		IPI00024911.1	IPI00024911	IPI00024911		IPI00024911	1		ERP29	endoplasmic reticulum protein 29	Cytoplasm	transporter
IPI00903145.1	Radixin	7.89	9	2	4	7	0.988167	1.06808	1.00952	1.02192	0.0413747		1.10323	1.56568	1.30392	1.32428	0.231897		1.29587	0.0902908		1.18532	194.031	7.89	4	7					583	68.5214	6.3667		IPI00903145.1	IPI00903145	IPI00903145		IPI00903145	1		RDX	radixin	Cytoplasm	other
IPI00333215.1	Isoform 1 of Transcription elongation factor A protein 1	17.28	5	4	4	4	0.878875	1.00104	1.13125	1.00372	0.126209		1.39475	1.13303	1.36133	1.29637	0.142444		1.29157	0.0561889		1.3332	95.4306	17.28	4	4					301	33.948	8.38232		IPI00333215.1	IPI00333215	IPI00333215		IPI00333215	1		TCEA1	transcription elongation factor A (SII), 1	Nucleus	transcription regulator
IPI00064086.5	elongation factor 1-delta isoform 4	36.19	26	7	8	38	1.0068	1.01142	1.00236	1.00686	0.00452947		1.28286	1.31617	1.29571	1.29824	0.0168003		1.2894	8.41063e-06		1.29828	760.976	36.19	8	27	91.96	14.4	4	11	257	28.5404	4.91943		IPI00064086.5	IPI00064086	IPI00064086		IPI00064086	1		EEF1D	eukaryotic translation elongation factor 1 delta (guanine nucleotide exchange protein)	Cytoplasm	translation regulator
IPI00219038.9	Histone H3.3	44.85	6	1	5	35	1.07162	0.769609	1.21752	1.01958	0.228444		1.45762	1.14091	1.3434	1.31398	0.160391		1.28874	0.141754		1.30293	828.779	44.85	5	27	106.41	16.91	3	8	136	15.3185	11.2681		IPI00219038.9	IPI00219038	IPI00219038		IPI00219038	0
IPI00980165.2	Mesencephalic astrocyte-derived neurotrophic factor	25.27	3	5	5	6	1.01574	0.990241	0.985602	0.997193	0.0162253		1.28377	1.29846	1.27208	1.28477	0.0132228		1.28839	1.84904e-05		1.30246	166.892	25.27	5	6					182	20.6868	8.68994		IPI00980165.2	IPI00980165	IPI00980165		IPI00980165	1		MANF	mesencephalic astrocyte-derived neurotrophic factor	Extracellular Space	other
IPI00977658.1	Eukaryotic translation initiation factor 3 subunit H	12.78	8	3	3	8	0.93962	1.01561	0.966106	0.973778	0.0385714		1.31696	1.22818	1.21591	1.25369	0.0551422		1.28744	0.00196755		1.29887	228.6	12.78	3	8					352	39.9051	6.53662		IPI00977658.1	IPI00977658	IPI00977658		IPI00977658	1		EIF3H	eukaryotic translation initiation factor 3, subunit H	Cytoplasm	other
IPI00220739.3	Membrane-associated progesterone receptor component 1	22.05	2	2	4	8	0.88727	1.00882	1.29873	1.06494	0.211395		1.38113	1.32458	1.40712	1.37094	0.0422011		1.28734	0.0697875		1.38444	169.124	22.05	4	5	32.86	11.79	3	3	195	21.6578	4.70361		IPI00220739.3	IPI00220739	IPI00220739		IPI00220739	1		PGRMC1	progesterone receptor membrane component 1	Plasma Membrane	transmembrane receptor
IPI00145260.3	Putative transferase CAF17, mitochondrial	8.71	1	1	1	2	0.945857	1.01257	1.03105	0.996493	0.0448145		1.01834	1.2921	1.5348	1.28175	0.258387		1.28626	0.132665		0.861515	39.56	8.71	1	2					356	38.1311	9.83252		IPI00145260.3	IPI00145260	IPI00145260		IPI00145260	1		IBA57	IBA57, iron-sulfur cluster assembly homolog (S. cerevisiae)	Cytoplasm	other
IPI00478236.3	GTP:AMP phosphotransferase, mitochondrial isoform c	22.93	3	3	3	3	1.01361	0.997762	0.992833	1.0014	0.0108553		1.27158	1.29108	1.30057	1.28774	0.0147822		1.28594	1.1118e-05		1.30087	96.8227	22.93	3	3					157	18.1806	8.77783		IPI00478236.3	IPI00478236	IPI00478236		IPI00478236	1		AK3	adenylate kinase 3	Cytoplasm	kinase
IPI00152240.3	Protein kish-A	12.5	1	1	1	1	1.01033	0.900842	1.07734	0.99617	0.0890966		1.29679	1.16479	1.37706	1.27955	0.107183		1.28447	0.0244167		1.2916	37.02	12.5	1	1					72	8.05433	8.95361		IPI00152240.3	IPI00152240	IPI00152240		IPI00152240	1		TMEM167A	transmembrane protein 167A	Other	other
IPI00878876.1	Uncharacterized protein	15.83	2	2	2	10	1.01995	0.986911	1.00036	1.00241	0.0166158		1.25732	1.30334	1.30108	1.28725	0.0259447		1.28415	8.89301e-05		1.25448	265.957	15.83	2	10					120	13.2829	8.90967		IPI00878876.1	IPI00878876	IPI00878876		IPI00878876	1		SNRPD3	small nuclear ribonucleoprotein D3 polypeptide 18kDa	Nucleus	other
IPI00217413.3	ATP-dependent RNA helicase DHX29	0.73	1	1	1	1	1.09235	0.905241	0.987784	0.995126	0.0937715		1.28969	1.38413	1.15747	1.2771	0.113856		1.28335	0.029624		1.2907	65.43	0.73	1	1					1369	155.139	8.08936		IPI00217413.3	IPI00217413	IPI00217413		IPI00217413	1		DHX29	DEAH (Asp-Glu-Ala-His) box polypeptide 29	Cytoplasm	enzyme
IPI00976521.1	Uncharacterized protein	19.27	9	6	6	7	0.990351	0.982677	1.00159	0.991541	0.00951511		1.3154	1.2303	1.26924	1.27164	0.0426001		1.28249	0.000372804		1.28401	314.458	19.27	6	7					410	47.2548	6.53662		IPI00976521.1	IPI00976521	IPI00976521		IPI00976521	1		FDFT1	farnesyl-diphosphate farnesyltransferase 1	Cytoplasm	enzyme	lapaquistat, zoledronic acid
IPI00002569.3	Eukaryotic translation initiation factor 4E-binding protein 1	15.25	1	2	2	5	0.816205	1.24375	0.954235	1.00473	0.218201		1.37094	1.30201	1.18981	1.28759	0.091421		1.28153	0.107124		1.39026	144.333	15.25	2	5					118	12.5721	5.47803		IPI00002569.3	IPI00002569	IPI00002569		IPI00002569	1		EIF4EBP1	eukaryotic translation initiation factor 4E binding protein 1	Cytoplasm	translation regulator
IPI00792916.2	glucosidase 2 subunit beta isoform 2	20.19	6	9	9	24	1.00822	0.998509	0.992176	0.999636	0.00808216		1.278	1.29046	1.27415	1.28087	0.00852379		1.28134	2.021e-06		1.27492	546.734	20.19	9	19	82.09	10.29	5	5	525	59.1407	4.42432		IPI00792916.2	IPI00792916	IPI00792916		IPI00792916	1		PRKCSH	protein kinase C substrate 80K-H	Cytoplasm	enzyme
IPI01011039.1	Protein	11.34	1	1	1	1	1.01559	1.1376	0.851502	1.00157	0.143565		1.34618	1.33022	1.15967	1.27869	0.103384		1.27669	0.0533665		1.29166	28.58	11.34	1	1					97	10.5693	8.76318		IPI01011039.1	IPI01011039	IPI01011039		IPI01011039	1		RHBG	Rh family, B glycoprotein (gene/pseudogene)	Plasma Membrane	transporter
IPI00783302.1	Isoform 1 of Pentatricopeptide repeat-containing protein 3, mitochondrial	7.69	3	2	2	2	0.950302	0.768146	1.57753	1.09866	0.424596		1.23508	1.94962	1.02224	1.40231	0.485779		1.27639	0.460718		0.867277	91.5364	7.69	2	2					689	78.4997	6.41748		IPI00783302.1	IPI00783302	IPI00783302		IPI00783302	1		PTCD3	pentatricopeptide repeat domain 3	Cytoplasm	other
IPI00910902.1	cDNA FLJ50573, highly similar to Homo sapiens NAD(P)H dehydrogenase, quinone 1 (NQO1), transcript variant 3, mRNA	52.48	4	9	9	40	1.00689	0.972898	1.00942	0.996405	0.0203966		1.2834	1.25772	1.2742	1.27177	0.0130109		1.27636	3.905e-05		1.30291	604.789	52.48	9	29	139.19	22.28	4	11	202	22.7789	8.49951		IPI00910902.1	IPI00910902	IPI00910902		IPI00910902	1		NQO1	NAD(P)H dehydrogenase, quinone 1	Cytoplasm	enzyme
IPI00006579.1	Cytochrome c oxidase subunit 4 isoform 1, mitochondrial	13.02	1	2	2	3	1.02673	0.970041	0.995019	0.997265	0.0284135		1.2953	1.19929	1.32267	1.27242	0.064795		1.27591	0.00253079		1.28505	70.7	13.02	2	2	30.85	5.92	1	1	169	19.564	9.51025		IPI00006579.1	IPI00006579	IPI00006579		IPI00006579	1		COX4I1	cytochrome c oxidase subunit IV isoform 1	Cytoplasm	enzyme
IPI00604652.1	NEDD8-activating enzyme E1 regulatory subunit isoform c	5.17	4	1	1	1	0.881949	1.24387	0.891845	1.00589	0.206158		1.07521	1.42473	1.34433	1.28142	0.183052		1.27392	0.158489		1.29638	68.82	5.17	1	1					445	50.5926	5.2749		IPI00604652.1	IPI00604652	IPI00604652		IPI00604652	1		NAE1	NEDD8 activating enzyme E1 subunit 1	Cytoplasm	enzyme
IPI00017344.3	Ras-related protein Rab-5B	17.21	12	2	3	6	0.731975	1.31768	1.01905	1.0229	0.292872		1.15648	1.68165	1.06304	1.30039	0.333469		1.27128	0.339754		1.32485	235.21	17.21	3	6					215	23.6919	8.1333		IPI00017344.3	IPI00017344	IPI00017344		IPI00017344	1		RAB5B	RAB5B, member RAS oncogene family	Cytoplasm	enzyme
IPI00902969.2	Isoform 1 of FAD-linked sulfhydryl oxidase ALR	12.2	1	1	1	1	1.10326	0.779485	1.09346	0.992068	0.184167				1.26035	1.26035	#DIV/0!		1.27043	#DIV/0!		0.42345	73.98	12.2	1	1					205	23.4341	7.62061		IPI00902969.2	IPI00902969	IPI00902969		IPI00902969	1		GFER	growth factor, augmenter of liver regeneration	Nucleus	enzyme
IPI00654894.5	47 kDa protein	1.93	2	1	1	1		3.18946		3.18946	#DIV/0!				4.04873	4.04873	#DIV/0!		1.26941	#DIV/0!		1.36029	27.42	1.93	1	1					415	46.6003	4.65283		IPI00654894.5	IPI00654894	IPI00654894		IPI00654894	1		RMI1	RecQ mediated genome instability 1	Nucleus	other
IPI00022648.2	Eukaryotic translation initiation factor 5	20.88	2	7	7	15	1.00761	0.992571	0.984943	0.995042	0.0115355		1.27182	1.25411	1.26028	1.26207	0.00899263		1.26836	5.96154e-06		1.27572	415.171	20.88	7	15					431	49.1918	5.57959		IPI00022648.2	IPI00022648	IPI00022648		IPI00022648	1		EIF5	eukaryotic translation initiation factor 5	Cytoplasm	translation regulator
IPI00927674.1	cDNA FLJ51867, highly similar to Ras-related protein Rab-5A	12.44	11	1	2	5	0.841103	1.2088	0.923761	0.991221	0.192908		1.19123	1.547	1.0255	1.25458	0.266458		1.26569	0.237824		1.26984	173.341	12.44	2	5					201	22.1641	8.82178		IPI00927674.1	IPI00927674	IPI00927674		IPI00927674	1		RAB5A	RAB5A, member RAS oncogene family	Cytoplasm	enzyme
IPI00056357.3	UPF0556 protein C19orf10	13.87	1	2	2	2	1.00398	1.0091	0.982429	0.998501	0.0141522		1.27514	1.24604	1.26929	1.26349	0.0153939		1.26539	2.54956e-05		1.27617	47.3	13.87	2	2					173	18.7833	6.68311		IPI00056357.3	IPI00056357	IPI00056357		IPI00056357	1		C19orf10	chromosome 19 open reading frame 10	Extracellular Space	cytokine
IPI00001734.3	Phosphoserine aminotransferase	48.67	3	17	17	69	1.00735	1.00397	0.991341	1.00089	0.00843919		1.27689	1.28097	1.23986	1.26591	0.022649		1.26479	4.52826e-05		1.26883	1483.81	48.67	17	57	176.09	20	8	12	415	45.3264	9.02686		IPI00001734.3	IPI00001734	IPI00001734		IPI00001734	1		PSAT1	phosphoserine aminotransferase 1	Cytoplasm	enzyme
IPI01015243.1	Uncharacterized protein	0.78	4	1	1	1	1.02727	0.907306	1.05367	0.996082	0.0780073		1.30873	1.20095	1.26702	1.2589	0.0543455		1.26385	0.00872341		1.27099	26.55	0.78	1	1					1024	112.474	6.68311		IPI01015243.1	IPI01015243	IPI01015243		IPI01015243	1		ITGA10	integrin, alpha 10	Plasma Membrane	other
IPI01013559.1	cDNA FLJ58502, highly similar to Protein disulfide-isomerase A6	31.35	5	9	9	38	0.995996	0.991277	1.01992	1.0024	0.0153548		1.3177	1.25445	1.22649	1.26621	0.0467289		1.26319	0.0007469		1.2519	1220.32	31.35	9	30	170.68	16.25	5	8	437	47.8081	5.08447		IPI01013559.1	IPI01013559	IPI01013559		IPI01013559	1		PDIA6	protein disulfide isomerase family A, member 6	Cytoplasm	enzyme
IPI00434462.1	Putative uncharacterized protein FP15331	5.21	1	1	1	2	1.00607	0.967305	1.01992	0.997765	0.0272742		1.30026	1.30313	1.1772	1.2602	0.0718924		1.26302	0.00409964		1.27305	38.9232	5.21	1	2					96	10.2542	9.17334		IPI00434462.1	IPI00434462	IPI00434462		IPI00434462	0
IPI01025474.1	18 kDa protein	22.88	4	2	2	2	1.06828	0.908926	1.00747	0.99489	0.0804172		1.3489	1.11599	1.3043	1.2564	0.123624		1.26285	0.0372472		1.07575	97	22.88	2	2					153	17.6805	5.71924		IPI01025474.1	IPI01025474	IPI01025474		IPI01025474	1		ATP6V1D	ATPase, H+ transporting, lysosomal 34kDa, V1 subunit D	Cytoplasm	transporter
IPI00789431.1	Uncharacterized protein	10.83	4	1	1	1	1.02335	0.666782	1.28161	0.99058	0.308723		1.32277	1.33449	1.09066	1.2493	0.137515		1.26118	0.255508		1.26218	49.32	10.83	1	1					157	17.8012	5.23682		IPI00789431.1	IPI00789431	IPI00789431		IPI00789431	1		CHMP7	charged multivesicular body protein 7	Cytoplasm	transporter
IPI00965327.1	Uncharacterized protein	9.61	5	4	4	9	0.979504	1.04184	0.998393	1.00658	0.0319649		1.30378	1.32271	1.18125	1.26925	0.0767901		1.26095	0.00543541		1.2735	355.982	9.61	4	9					583	63.5267	7.23975		IPI00965327.1	IPI00965327	IPI00965327		IPI00965327	1		SDHA	succinate dehydrogenase complex, subunit A, flavoprotein (Fp)	Cytoplasm	enzyme
IPI00160130.5	Cubilin	0.28	1	1	1	1	0.853562	1.08977	1.06484	1.00272	0.129777		1.26621	1.36452	1.1531	1.26127	0.105797		1.25785	0.0555408		1.27473	26.56	0.28	1	1					3623	398.48	5.35107		IPI00160130.5	IPI00160130	IPI00160130		IPI00160130	1		CUBN	cubilin (intrinsic factor-cobalamin receptor)	Plasma Membrane	transmembrane receptor
IPI01010465.1	cDNA FLJ57666, highly similar to Protoporphyrinogen oxidase	6.98	2	1	1	1	0.763425	0.968176	1.27192	1.00117	0.255848			1.25889		1.25889	#DIV/0!		1.25741	#DIV/0!		0.431759	87.4	6.98	1	1					444	46.8135	7.31299		IPI01010465.1	IPI01010465	IPI01010465		IPI01010465	1		PPOX	protoporphyrinogen oxidase	Cytoplasm	enzyme
IPI00004838.2	Isoform Crk-II of Adapter molecule crk	7.57	2	2	2	4	0.881754	1.12799	0.98712	0.998954	0.123543		1.12012	1.724	0.917108	1.25374	0.419713		1.25506	0.370199		1.11976	113.03	7.57	2	4					304	33.81	5.5542		IPI00004838.2	IPI00004838	IPI00004838		IPI00004838	1		CRK	v-crk avian sarcoma virus CT10 oncogene homolog	Cytoplasm	other
IPI00449669.2	Isoform 2 of Translocon-associated protein subunit alpha	8.88	7	2	2	10	0.998047	0.996153	1.00071	0.998304	0.00229104		1.27426	1.27146	1.20846	1.25139	0.0372115		1.25352	0.000299331		1.25115	292.992	8.88	2	9	23.07	5.79	1	1	259	29.355	4.61475		IPI00449669.2	IPI00449669	IPI00449669		IPI00449669	1		SSR1	signal sequence receptor, alpha	Cytoplasm	other
IPI00908889.1	cDNA FLJ54065, moderately similar to Mus musculus pitrilysin metallepetidase 1 (Pitrm1), mRNA	2.98	5	3	3	3	0.965642	0.98896	0.991183	0.981928	0.0141481		1.22712	1.25218	1.21296	1.23075	0.0198611		1.25341	6.02018e-05		1.18667	35.4918	2.98	3	3					939	106.04	6.94678		IPI00908889.1	IPI00908889	IPI00908889		IPI00908889	1		PITRM1	pitrilysin metallopeptidase 1	Cytoplasm	peptidase
IPI00656071.1	Isoform 1 of Mitochondrial import inner membrane translocase subunit TIM50	12.18	3	3	3	8	0.992485	1.00713	1.00996	1.00319	0.00937725		1.2508	1.24132	1.27581	1.25598	0.0178186		1.25199	2.64615e-05		1.27716	279.544	12.18	3	8					353	39.6215	8.36768		IPI00656071.1	IPI00656071	IPI00656071		IPI00656071	1		TIMM50	translocase of inner mitochondrial membrane 50 homolog (S. cerevisiae)	Cytoplasm	phosphatase
IPI00926246.1	Uncharacterized protein	19.7	12	1	1	2	0.780086	1.35124	0.897667	1.00966	0.301599		1.27524	1.25061	1.25725	1.26103	0.0127418		1.24896	0.22268		1.2755	42.7364	19.7	1	2					66	7.87704	7.40088		IPI00926246.1	IPI00926246	IPI00926246		IPI00926246	1		DNAJB6	DnaJ (Hsp40) homolog, subfamily B, member 6	Nucleus	transcription regulator
IPI00964686.1	Uncharacterized protein	17.86	9	3	5	11	1.00418	0.995404	0.983016	0.994201	0.0106352		1.24126	1.28208	1.20025	1.2412	0.0409189		1.24843	0.000536877		1.24824	318.302	17.86	5	10	31.57	5	1	1	280	30.284	7.91357		IPI00964686.1	IPI00964686	IPI00964686		IPI00964686	1		HNRNPAB	heterogeneous nuclear ribonucleoprotein A/B	Nucleus	enzyme
IPI00793175.1	Uncharacterized protein	1.15	3	1	1	1	1.01852	0.964929	1.00916	0.997536	0.0286235		1.27366	1.22181	1.23952	1.24499	0.0263557		1.24807	0.000386028		1.25729	23.07	1.15	1	1					521	57.1397	8.20654		IPI00793175.1	IPI00793175	IPI00793175		IPI00793175	1		KLC2	kinesin light chain 2	Cytoplasm	other
IPI00744919.1	cDNA FLJ39190 fis, clone OCBBF2004647, highly similar to ARFAPTIN 1	17.14	4	3	3	4	0.881501	1.15206	0.959737	0.997767	0.139232		1.25492	1.24032	1.23921	1.24482	0.0087661		1.2476	0.0373936		1.26709	181.339	17.14	3	4					245	28.398	7.72314		IPI00744919.1	IPI00744919	IPI00744919		IPI00744919	1		ARFIP1	ADP-ribosylation factor interacting protein 1	Cytoplasm	other
IPI00414554.5	Actin-related protein 2/3 complex subunit 5-like protein	17.65	1	1	1	1		1.88516	1.2139	1.54953	0.474652		2.11453	1.84304	1.83065	1.92941	0.160443		1.24516	0.264207		1.94743	42.98	17.65	1	1					153	16.9308	6.59521		IPI00414554.5	IPI00414554	IPI00414554		IPI00414554	1		ARPC5L	actin related protein 2/3 complex, subunit 5-like	Cytoplasm	other
IPI00937615.2	Elongation factor 1-gamma	39.13	5	16	16	45	0.997688	0.977746	1.0027	0.992711	0.0131994		1.21626	1.24048	1.25057	1.23577	0.0176375		1.24484	4.4179e-05		1.23703	967.752	39.13	16	45					437	50.0871	6.66846		IPI00937615.2	IPI00937615	IPI00937615		IPI00937615	1		EEF1G	eukaryotic translation elongation factor 1 gamma	Cytoplasm	translation regulator
IPI01010837.2	Uncharacterized protein	0.97	3	1	1	1	0.993853	1.12671	0.88429	1.00162	0.121396		1.13224	1.58704	1.02087	1.24672	0.299945		1.2447	0.259759		1.26226	24.46	0.97	1	1					722	80.8949	9.83252		IPI01010837.2	IPI01010837	IPI01010837		IPI01010837	1		DDX31	DEAD (Asp-Glu-Ala-Asp) box polypeptide 31	Nucleus	enzyme
IPI00646304.4	Peptidyl-prolyl cis-trans isomerase B	46.3	3	10	10	40	1.00771	0.994594	0.995384	0.999231	0.0073577		1.2187	1.25882	1.25365	1.24372	0.0218243		1.24468	5.14745e-05		1.24995	663.132	43.52	9	30	106.03	31.94	7	10	216	23.7275	9.40771		IPI00646304.4	IPI00646304	IPI00646304		IPI00646304	1		PPIB	peptidylprolyl isomerase B (cyclophilin B)	Cytoplasm	enzyme
IPI00645307.2	Isoform 1 of Isopentenyl-diphosphate Delta-isomerase 1	15.86	2	2	2	2	1.08061	0.978822	0.92774	0.995724	0.0778238		1.25522	1.24267	1.2201	1.23933	0.0177951		1.24465	0.00614816		1.04744	87.4464	15.86	2	2					227	26.3025	6.34131		IPI00645307.2	IPI00645307	IPI00645307		IPI00645307	1		IDI1	isopentenyl-diphosphate delta isomerase 1	Cytoplasm	enzyme
IPI00002521.1	ATP synthase-coupling factor 6, mitochondrial	17.59	3	1	1	1	1.19821	0.819274	0.957501	0.991661	0.191762		1.75288	0.872491	1.07721	1.2342	0.460712		1.24457	0.447284		1.24165	78.67	17.59	1	1					108	12.5796	9.5249		IPI00002521.1	IPI00002521	IPI00002521		IPI00002521	1		ATP5J	ATP synthase, H+ transporting, mitochondrial Fo complex, subunit F6	Cytoplasm	transporter
IPI00030320.4	Probable ATP-dependent RNA helicase DDX6	8.28	7	2	3	5	0.756084	1.36768	0.891102	1.00496	0.321303		1.19834	1.55225	1.00109	1.25056	0.279266		1.24439	0.37421		1.05477	100.849	8.28	3	5					483	54.3823	8.66064		IPI00030320.4	IPI00030320	IPI00030320		IPI00030320	1		DDX6	DEAD (Asp-Glu-Ala-Asp) box helicase 6	Nucleus	enzyme
IPI00640051.2	selenide, water dikinase 1 isoform 3	16.2	6	3	3	5	0.96504	1.0642	0.970592	0.999943	0.0557146		1.2153	1.26209	1.25495	1.24412	0.0252091		1.24419	0.00229373		1.24875	225.192	16.2	3	5					321	35.456	5.21143		IPI00640051.2	IPI00640051	IPI00640051		IPI00640051	1		SEPHS1	selenophosphate synthetase 1	Other	enzyme
IPI00783359.2	CDGSH iron-sulfur domain-containing protein 3, mitochondrial	10.24	1	1	1	1	0.972689	0.992599	1.03116	0.998815	0.0297255		1.12038	1.29296	1.31347	1.24227	0.106059		1.24375	0.018644		1.25578	34.93	10.24	1	1					127	14.2064	10.5503		IPI00783359.2	IPI00783359	IPI00783359		IPI00783359	1		CISD3	CDGSH iron sulfur domain 3	Cytoplasm	other
IPI00009123.2	Isoform 1 of Nucleobindin-2	27.86	9	9	9	19	1.012	1.00171	0.999651	1.00445	0.00661283		1.23903	1.26267	1.24125	1.24765	0.0130556		1.24212	8.67212e-06		1.27994	566.755	27.86	9	18	26.91	3.81	1	1	420	50.1643	5.12256		IPI00009123.2	IPI00009123	IPI00009123		IPI00009123	1		NUCB2	nucleobindin 2	Nucleus	other
IPI00292387.6	Isoform Alpha of Nucleolar and coiled-body phosphoprotein 1	11.44	2	1	6	13	1.01538	1.02597	0.952725	0.998024	0.0395858		1.22645	1.26169	1.22259	1.23691	0.021543		1.23936	0.000781669		1.2497	335.209	11.44	6	13					699	73.5596	9.46631		IPI00292387.6	IPI00292387	IPI00292387		IPI00292387	1	D	NOLC1	nucleolar and coiled-body phosphoprotein 1	Nucleus	transcription regulator
IPI00410702.1	Isoform 2 of Kynurenine/alpha-aminoadipate aminotransferase, mitochondrial	12.12	5	3	3	42	0.923408	1.10489	0.980887	1.00306	0.0927507		1.22131	1.32131	1.18553	1.24272	0.0703727		1.23892	0.0234737		1.27009	398.57	12.12	3	42					429	47.7916	7.21045		IPI00410702.1	IPI00410702	IPI00410702		IPI00410702	1		AADAT	aminoadipate aminotransferase	Cytoplasm	enzyme
IPI00984399.1	lamin-B1 isoform 2	2.66	3	1	1	2	1.03108	0.981682	0.979423	0.997395	0.0291948		1.22507	1.29451	1.18737	1.23565	0.0543461		1.23888	0.00259757		1.24993	56.5833	2.66	1	2					376	42.9974	5.12256		IPI00984399.1	IPI00984399	IPI00984399		IPI00984399	1		LMNB1	lamin B1	Nucleus	other
IPI00007188.6	ADP/ATP translocase 2	47.65	2	7	16	77	1.00522	0.994446	0.997743	0.999135	0.00551796		1.23892	1.2544	1.21584	1.23639	0.0194016		1.23746	3.42799e-05		1.2384	1373.17	47.65	16	67	126.53	18.46	6	10	298	32.8312	9.68604		IPI00007188.6	IPI00007188	IPI00007188		IPI00007188	1		SLC25A5	solute carrier family 25 (mitochondrial carrier; adenine nucleotide translocator), member 5	Cytoplasm	transporter	clodronic acid
IPI01015213.1	cDNA FLJ58612, highly similar to Sec1 family domain-containing protein 1	6.13	5	2	2	2	0.923992	0.990356	1.07365	0.996	0.0749894		1.2314	1.28497	1.17766	1.23134	0.0536548		1.23629	0.0115041		1.24447	77.7864	6.13	2	2					457	51.5114	6.96143		IPI01015213.1	IPI01015213	IPI01015213		IPI01015213	1		SCFD1	sec1 family domain containing 1	Cytoplasm	transporter
IPI00789370.3	serine hydroxymethyltransferase, mitochondrial isoform 3	49.28	29	20	22	78	1.00388	0.99187	1.00609	1.00062	0.0076545		1.23716	1.24783	1.22345	1.23615	0.0122212		1.23539	9.29024e-06		1.25003	1996.21	49.28	22	62	190.66	29.4	12	16	483	53.4214	8.14795		IPI00789370.3	IPI00789370	IPI00789370		IPI00789370	1		SHMT2	serine hydroxymethyltransferase 2 (mitochondrial)	Cytoplasm	enzyme
IPI00784154.1	60 kDa heat shock protein, mitochondrial	82.02	10	44	45	658	1.00455	0.995277	0.999682	0.999835	0.00463688		1.2364	1.24344	1.22445	1.23477	0.00960136		1.23497	2.81566e-06		1.23929	20668.2	82.02	45	542	1594.14	59.51	29	116	573	61.0164	5.87158		IPI00784154.1	IPI00784154	IPI00784154		IPI00784154	1		HSPD1	heat shock 60kDa protein 1 (chaperonin)	Cytoplasm	enzyme
IPI00026519.1	Peptidyl-prolyl cis-trans isomerase F, mitochondrial	21.26	8	4	6	8	0.996961	0.979697	0.994331	0.99033	0.00930176		1.26264	1.20557	1.19936	1.22252	0.034883		1.23446	0.00036952		1.23482	95.5056	21.26	6	8					207	22.0262	9.37842		IPI00026519.1	IPI00026519	IPI00026519		IPI00026519	1		PPIF	peptidylprolyl isomerase F	Cytoplasm	enzyme
IPI00333619.4	Isoform 1 of Fatty aldehyde dehydrogenase	12.99	3	6	6	13	1.02709	0.999868	0.971765	0.999574	0.0276644		1.22851	1.28817	1.17828	1.23165	0.0550127		1.23218	0.00284423		1.22745	293.347	12.99	6	11	25.05	4.33	2	2	485	54.8129	7.88428		IPI00333619.4	IPI00333619	IPI00333619		IPI00333619	1		ALDH3A2	aldehyde dehydrogenase 3 family, member A2	Cytoplasm	enzyme
IPI00028931.2	Desmoglein-2	7.6	1	4	5	5	0.878871	1.01662	0.9656	0.953697	0.0696425		1.13844	1.27259	1.1093	1.17344	0.0870892		1.23041	0.0269483		1.20998	114.575	7.6	5	5					1118	122.218	5.23682		IPI00028931.2	IPI00028931	IPI00028931		IPI00028931	1		DSG2	desmoglein 2	Plasma Membrane	other
IPI00158615.9	cDNA FLJ61096, highly similar to THO complex subunit 2	1.06	3	1	1	1	1.04426	0.975639	0.972368	0.997424	0.0405981		1.26871	1.23764	1.17109	1.22581	0.0498735		1.22898	0.00354313		1.23809	40.48	1.06	1	1					848	97.2078	6.50732		IPI00158615.9	IPI00158615	IPI00158615		IPI00158615	1		THOC2	THO complex 2	Nucleus	other
IPI01014268.1	Cytochrome c oxidase subunit 7A2, mitochondrial	15.66	4	1	1	2	1.01971	0.982642	0.989705	0.997354	0.0196838		1.22237	1.23596	1.21873	1.22569	0.00908026		1.22894	5.30895e-05		1.23826	114.426	15.66	1	2					83	9.39011	9.75928		IPI01014268.1	IPI01014268	IPI01014268		IPI01014268	1		COX7A2	cytochrome c oxidase subunit VIIa polypeptide 2 (liver)	Cytoplasm	enzyme
IPI00217816.3	Isoform AGX1 of UDP-N-acetylhexosamine pyrophosphorylase	2.97	28	1	2	3	1.04043	1.04397	0.911468	0.998625	0.0755009		1.30145	1.09577	1.28411	1.22711	0.114071		1.2288	0.0444278		1.23938	89.5658	2.97	2	3					505	56.992	6.37939		IPI00217816.3	IPI00217816	IPI00217816		IPI00217816	1		UAP1	UDP-N-acetylglucosamine pyrophosphorylase 1	Nucleus	enzyme
IPI00017334.1	Prohibitin	64.34	7	12	12	49	0.973336	1.02645	1.00255	1.00078	0.0266034		1.21152	1.26219	1.21514	1.22962	0.0282697		1.22866	0.000518434		1.24733	1470.23	64.34	12	46	43.37	14.71	3	3	272	29.7859	5.75732		IPI00017334.1	IPI00017334	IPI00017334		IPI00017334	1		PHB	prohibitin	Nucleus	transcription regulator
IPI00384571.3	MRPL43 protein (Fragment)	8.97	2	1	1	2	1.02647	0.995239	0.971396	0.997703	0.0276205		1.35432	1.21036	1.1125	1.22573	0.121641		1.22855	0.0339807		1.24099	88.6432	8.97	1	2					145	15.9511	8.66064		IPI00384571.3	IPI00384571	IPI00384571		IPI00384571	1		MRPL43	mitochondrial ribosomal protein L43	Cytoplasm	translation regulator
IPI00927458.1	Uncharacterized protein	12.78	3	2	2	2	0.933834	1.17947	0.884373	0.999226	0.158044		1.27375	1.22936	1.17941	1.22751	0.0471968		1.22846	0.0745843		1.24066	67.495	12.78	2	2					133	15.6067	11.4438		IPI00927458.1	IPI00927458	IPI00927458		IPI00927458	1		RPL32	ribosomal protein L32	Cytoplasm	other
IPI00215919.5	ADP-ribosylation factor 5	56.11	15	3	7	43	0.9822	1.03986	0.975192	0.999083	0.0354851		1.22621	1.3609	1.09382	1.22697	0.133544		1.2281	0.0460873		1.24675	1005.19	56.11	7	29	198.51	20.56	4	14	180	20.5166	6.78564		IPI00215919.5	IPI00215919	IPI00215919		IPI00215919	1		ARF5	ADP-ribosylation factor 5	Cytoplasm	enzyme
IPI00472663.2	15 kDa protein	19.2	3	2	2	2	1.00904	0.99281	0.992901	0.99825	0.00934397		1.24143	1.19086	1.24345	1.22525	0.0297991		1.22739	0.000229118		1.23737	83.7564	19.2	2	2					125	14.6938	10.8579		IPI00472663.2	IPI00472663	IPI00472663		IPI00472663	1		MRPL55	mitochondrial ribosomal protein L55	Cytoplasm	other
IPI00165360.5	3-mercaptopyruvate sulfurtransferase	14.48	4	2	2	2	0.94427	1.02079	1.03192	0.998993	0.047718		1.06771	1.27414	1.33456	1.22547	0.139922		1.2267	0.0567794		1.24129	75.0364	14.48	2	2					297	33.1576	6.59521		IPI00165360.5	IPI00165360	IPI00165360		IPI00165360	1		MPST	mercaptopyruvate sulfurtransferase	Cytoplasm	enzyme
IPI00020075.4	Abhydrolase domain-containing protein 10, mitochondrial	13.73	3	3	3	11	0.979978	1.01152	0.982972	0.99149	0.0174113		1.22806	1.18112	1.23614	1.21511	0.0297085		1.22554	0.00035589		1.22356	327.788	13.73	3	11					306	33.9107	8.57275		IPI00020075.4	IPI00020075	IPI00020075		IPI00020075	1		ABHD10	abhydrolase domain containing 10	Cytoplasm	enzyme
IPI00395676.1	Isoform 2 of UTP--glucose-1-phosphate uridylyltransferase	4.02	3	1	1	1	1.05479	0.936852	0.997499	0.996381	0.0589771		1.31099	1.2113	1.13995	1.22075	0.0859077		1.22518	0.0203085		1.23259	25.07	4.02	1	1					497	55.6421	7.88428		IPI00395676.1	IPI00395676	IPI00395676		IPI00395676	1		UGP2	UDP-glucose pyrophosphorylase 2	Cytoplasm	enzyme
IPI00470610.4	Pyrroline-5-carboxylate reductase 2	9.38	4	1	2	2	0.934019	1.02248	1.04364	1.00005	0.0581512		1.18849	1.17805	1.30905	1.2252	0.0728086		1.22514	0.0138605		1.23744	97.5546	9.38	2	2					320	33.6157	7.76709		IPI00470610.4	IPI00470610	IPI00470610		IPI00470610	1		PYCR2	pyrroline-5-carboxylate reductase family, member 2	Cytoplasm	enzyme
IPI00297037.3	Isoform 1 of Lipid phosphate phosphohydrolase 1	7.04	2	1	1	1	1.00276	0.952465	1.03718	0.997468	0.0426042		1.20129	1.32153	1.14181	1.22154	0.091556		1.22464	0.0184077		1.23469	29.39	7.04	1	1					284	32.1354	7.97217		IPI00297037.3	IPI00297037	IPI00297037		IPI00297037	1		PPAP2A	phosphatidic acid phosphatase type 2A	Plasma Membrane	phosphatase
IPI00556619.1	Isoform 2 of Thioredoxin-related transmembrane protein 2	10.47	7	2	2	3	0.867743	1.25031	0.900653	1.00623	0.212014		0.978647	1.40196	1.31352	1.23138	0.223292		1.22375	0.274078		1.18098	58.7285	10.47	2	3					258	29.6232	8.646		IPI00556619.1	IPI00556619	IPI00556619		IPI00556619	1		TMX2	thioredoxin-related transmembrane protein 2	Nucleus	enzyme
IPI00219037.5	Histone H2A.x	59.44	3	4	6	27	0.995978	1.07073	1.0297	1.03213	0.0374333		1.31742	1.19883	1.27104	1.26243	0.0597623		1.22313	0.00481385		1.26142	602.908	59.44	6	27					143	15.1354	10.7407		IPI00219037.5	IPI00219037	IPI00219037		IPI00219037	1		H2AFX	H2A histone family, member X	Nucleus	transcription regulator
IPI00396321.1	Leucine-rich repeat-containing protein 59	20.52	1	5	5	26	1.01036	0.986649	0.998842	0.998617	0.011857		1.22572	1.19483	1.2437	1.22141	0.0247186		1.22311	0.000147832		1.23707	547.645	20.52	5	23	49.87	9.45	2	3	307	34.9089	9.56885		IPI00396321.1	IPI00396321	IPI00396321		IPI00396321	1		LRRC59	leucine rich repeat containing 59	Cytoplasm	other
IPI00383680.3	dolichyl-diphosphooligosaccharide--protein glycosyltransferase subunit 2 isoform 2 precursor	15.77	5	4	4	14	1.00071	1.01466	1.00577	1.00705	0.00706498		1.28577	1.21178	1.19724	1.2316	0.0474754		1.22298	0.00126085		1.26284	582.528	15.77	4	13	25.14	1.95	1	1	615	67.6814	6.06201		IPI00383680.3	IPI00383680	IPI00383680		IPI00383680	1		RPN2	ribophorin II	Cytoplasm	enzyme
IPI00010271.3	Isoform A of Ras-related C3 botulinum toxin substrate 1	11.98	6	2	2	2	1.03609	0.978502	0.977137	0.997243	0.0336491		1.23329	1.23357	1.18905	1.21864	0.0256253		1.222	0.000820378		1.23175	69.5056	11.98	2	2					192	21.4362	8.49951		IPI00010271.3	IPI00010271	IPI00010271		IPI00010271	1		RAC1	ras-related C3 botulinum toxin substrate 1 (rho family, small GTP binding protein Rac1)	Plasma Membrane	enzyme
IPI00868973.1	Isoform 1 of Protein PRRC1	6.97	4	2	2	7	1.0222	0.935876	1.034	0.997358	0.0535709		1.21854	1.25214	1.18513	1.2186	0.0335022		1.22183	0.00373213		1.21993	180.404	6.97	2	7					445	46.6718	5.8335		IPI00868973.1	IPI00868973	IPI00868973		IPI00868973	1		PRRC1	proline-rich coiled-coil 1	Other	other
IPI00386115.2	Isoform 2 of Metal transporter CNNM3	0.91	4	1	1	1	1.00396	0.985649	1.00505	0.998218	0.0108988		1.20031	1.21881	1.23841	1.21918	0.0190541		1.22135	6.35341e-05		1.2316	22.85	0.91	1	1					659	70.5883	7.12256		IPI00386115.2	IPI00386115	IPI00386115		IPI00386115	1		CNNM3	cyclin and CBS domain divalent metal cation transport mediator 3	Other	other
IPI00220416.3	Cytochrome b-c1 complex subunit 7	21.62	5	3	3	5	1.01965	0.965882	1.03879	1.00811	0.0378018		1.26474	1.18548	1.2406	1.23027	0.0406252		1.22038	0.0022709		1.24261	105.978	21.62	3	5					111	13.522	8.77783		IPI00220416.3	IPI00220416	IPI00220416		IPI00220416	1		UQCRB	ubiquinol-cytochrome c reductase binding protein	Cytoplasm	enzyme
IPI00007611.1	ATP synthase subunit O, mitochondrial	38.97	10	7	7	28	1.00695	0.965918	1.01166	0.994843	0.0251599		1.19111	1.23103	1.21479	1.21231	0.0200741		1.2186	0.00030492		1.23703	699.328	38.97	7	21	104.39	28.64	5	7	213	23.2627	9.96436		IPI00007611.1	IPI00007611	IPI00007611		IPI00007611	1		ATP5O	ATP synthase, H+ transporting, mitochondrial F1 complex, O subunit	Cytoplasm	transporter
IPI00915896.2	cDNA FLJ13996 fis, clone Y79AA1002211, highly similar to Homo sapiens mitochondrial ribosomal protein L38 (MRPL38), nuclear gene encoding mitochondrial protein, mRNA	3.57	2	1	1	1	1.0265	0.928165	1.03506	0.996575	0.0593992		1.27771	1.21392	1.15018	1.21394	0.0637654		1.21811	0.0124454		1.22591	34	3.57	1	1					196	22.9573	6.13818		IPI00915896.2	IPI00915896	IPI00915896		IPI00915896	1		MRPL38	mitochondrial ribosomal protein L38	Cytoplasm	other
IPI00029744.1	Single-stranded DNA-binding protein, mitochondrial	53.38	4	7	7	40	1.0048	1.00268	0.988187	0.998556	0.00904207		1.21578	1.22058	1.20913	1.21516	0.00575096		1.21692	3.97194e-06		1.20544	953.721	53.38	7	35	67.68	20.95	3	5	148	17.249	9.59814		IPI00029744.1	IPI00029744	IPI00029744		IPI00029744	1		SSBP1	single-stranded DNA binding protein 1, mitochondrial	Cytoplasm	other
IPI00411816.3	39S ribosomal protein L2, mitochondrial	2.62	1	1	1	2	0.79172	1.15031	1.0408	0.994278	0.183767		1.09593	1.17084	1.35947	1.20875	0.135795		1.2157	0.179336		1.22141	46.2864	2.62	1	2					305	33.2797	11.2974		IPI00411816.3	IPI00411816	IPI00411816		IPI00411816	1		MRPL2	mitochondrial ribosomal protein L2	Extracellular Space	other
IPI00218200.8	B-cell receptor-associated protein 31	22.36	6	6	6	20	1.00901	0.985129	1.02069	1.00494	0.0181245		1.09025	1.39261	1.17667	1.21984	0.155735		1.21384	0.0764822		1.15505	449.478	22.36	6	20					246	27.974	8.44092		IPI00218200.8	IPI00218200	IPI00218200		IPI00218200	1		BCAP31	B-cell receptor-associated protein 31	Cytoplasm	transporter
IPI00026240.2	ADP-ribosyl cyclase 2	1.89	2	1	1	5	1.02919	0.95981	0.997393	0.995464	0.0347291		1.19771	1.18956	1.23712	1.20813	0.0254368		1.21363	0.00102422		1.21298	65.6438	1.89	1	5					318	35.7011	7.79639		IPI00026240.2	IPI00026240	IPI00026240		IPI00026240	1		BST1	bone marrow stromal cell antigen 1	Plasma Membrane	enzyme
IPI00892916.3	Uncharacterized protein	0.33	5	1	1	6	0.999047	1.02356	0.986019	1.00287	0.0190596		1.23017	1.21148	1.20859	1.21675	0.0117132		1.21326	7.79007e-05		1.2375	66.0553	0.33	1	6					1796	207.67	5.97314		IPI00892916.3	IPI00892916	IPI00892916		IPI00892916	1		CCDC88A	coiled-coil domain containing 88A	Cytoplasm	other
IPI00103497.1	Isoform 1 of Splicing regulatory glutamine/lysine-rich protein 1	1.97	3	1	1	1	1.02353	1.01871	0.953883	0.998708	0.0388951		1.27574	1.19403	1.16528	1.21168	0.0573105		1.21325	0.00598188		1.22351	56.27	1.97	1	1					508	59.345	10.3892		IPI00103497.1	IPI00103497	IPI00103497		IPI00103497	1		SREK1	splicing regulatory glutamine/lysine-rich protein 1	Nucleus	other
IPI00009904.1	Protein disulfide-isomerase A4	53.18	13	36	36	165	1.01502	0.98098	1.00611	1.0007	0.0176539		1.21647	1.20895	1.21603	1.21381	0.00422052		1.21296	3.45264e-05		1.22265	3400.12	50.85	34	132	399.01	23.1	15	33	645	72.887	5.07178		IPI00009904.1	IPI00009904	IPI00009904		IPI00009904	1		PDIA4	protein disulfide isomerase family A, member 4	Cytoplasm	enzyme
IPI00103521.1	Stonin-2	0.99	3	1	1	1	0.998291	0.9877	1.00904	0.998345	0.0106713		1.17882	1.19411	1.25776	1.21023	0.0418668		1.21223	0.00105337		1.22251	37.61	0.99	1	1					905	101.102	5.38916		IPI00103521.1	IPI00103521	IPI00103521		IPI00103521	1		STON2	stonin 2	Cytoplasm	other
IPI00000877.1	Hypoxia up-regulated protein 1	28.53	9	19	19	69	1.00919	0.998526	1.00277	1.0035	0.00536939		1.20311	1.21381	1.22391	1.21361	0.0104017		1.20938	6.37867e-06		1.22038	2255.53	28.53	19	66	62.54	4.6	3	3	999	111.266	5.22412		IPI00000877.1	IPI00000877	IPI00000877		IPI00000877	1		HYOU1	hypoxia up-regulated 1	Cytoplasm	other
IPI00983716.1	Uncharacterized protein	1.5	3	2	2	2	1.00088	1.16968	0.832263	1.00094	0.168709		1.8062	0.965843	0.859491	1.21051	0.518614		1.20937	0.542096		1.21818	125.686	1.5	2	2					2792	308.382	5.84619		IPI00983716.1	IPI00983716	IPI00983716		IPI00983716	1		UBR5	ubiquitin protein ligase E3 component n-recognin 5	Nucleus	enzyme
IPI00003004.1	Mitochondrial glutamate carrier 1	4.64	1	1	1	1	1.01444	1.06577	0.919558	0.999922	0.0741774		1.16394	1.28229	1.18135	1.20919	0.0638973		1.20929	0.0207944		1.22215	84.11	4.64	1	1					323	34.4483	9.29053		IPI00003004.1	IPI00003004	IPI00003004		IPI00003004	1		SLC25A22	solute carrier family 25 (mitochondrial carrier: glutamate), member 22	Cytoplasm	transporter
IPI00470590.3	splicing factor 3A subunit 1 isoform 2	7.01	3	5	5	7	1.00645	1.01172	1.00513	1.00777	0.00348729		1.22077	1.22865	1.20601	1.21848	0.011497		1.20909	6.99551e-06		1.22455	143.009	7.01	5	6	24.17	1.24	1	1	728	81.6268	5.33838		IPI00470590.3	IPI00470590	IPI00470590		IPI00470590	1		SF3A1	splicing factor 3a, subunit 1, 120kDa	Nucleus	other
IPI01012502.2	Uncharacterized protein	8.11	3	2	2	2	1.00257	1.07847	0.912939	0.997993	0.0828588		1.356	1.17223	1.08712	1.20512	0.137426		1.20754	0.0890567		1.22363	70.54	8.11	2	2					567	62.2055	9.01221		IPI01012502.2	IPI01012502	IPI01012502		IPI01012502	1		SLC25A13	solute carrier family 25 (aspartate/glutamate carrier), member 13	Cytoplasm	transporter
IPI01021966.1	Uncharacterized protein	23.19	10	3	4	21	1.0177	0.928744	1.00419	0.983544	0.0479372		1.25337	1.19617	1.11345	1.18766	0.0703454		1.20753	0.0142238		1.1746	450.156	23.19	4	18	54.03	9.51	2	3	263	29.2059	7.00537		IPI01021966.1	IPI01021966	IPI01021966		IPI01021966	0
IPI00009368.4	Sideroflexin-1	32.61	5	6	6	13	0.971547	0.991821	1.00081	0.98806	0.0149915		1.20366	1.1556	1.21713	1.19213	0.0323426		1.20653	0.000580846		1.08526	376.5	32.61	6	12	24.02	4.04	1	1	322	35.5963	9.0708		IPI00009368.4	IPI00009368	IPI00009368		IPI00009368	1		SFXN1	sideroflexin 1	Cytoplasm	transporter
IPI00552772.2	Isoform 5 of Minor histocompatibility antigen H13	6.57	5	2	2	2	1.00489	0.949347	1.0346	0.99628	0.0432757		1.20966	1.16885	1.2253	1.20127	0.0291436		1.20576	0.00243628		1.21347	67.7	6.57	2	2					335	36.7901	6.68311		IPI00552772.2	IPI00552772	IPI00552772		IPI00552772	1		HM13	histocompatibility (minor) 13	Cytoplasm	peptidase
IPI00941747.1	Calnexin	23.14	15	12	12	44	0.997567	1.02957	0.987131	1.00475	0.022112		1.20732	1.21223	1.21432	1.21129	0.00359499		1.20556	8.99131e-05		1.22099	1327.78	23.14	12	38	98.19	4.56	3	6	592	67.5259	4.60205		IPI00941747.1	IPI00941747	IPI00941747		IPI00941747	1		CANX	calnexin	Cytoplasm	other
IPI01025271.1	Nuclear receptor coactivator NC0A-62	2.67	3	1	1	1	1.01689	0.832562	1.13405	0.994501	0.151986		1.58042	1.04345	0.964619	1.19616	0.335104		1.20278	0.39624		1.20535	34.73	2.67	1	1					374	43.3051	9.70068		IPI01025271.1	IPI01025271	IPI01025271		IPI01025271	1		SNW1	SNW domain containing 1	Nucleus	transcription regulator
IPI00983379.1	Uncharacterized protein	28.95	2	2	2	4	0.984762	1.0197	1.01211	1.00552	0.0183761		1.26952	1.24397	1.11098	1.20816	0.085121		1.20152	0.0157286		1.22575	91.0872	28.95	2	4					76	8.44668	10.2866		IPI00983379.1	IPI00983379	IPI00983379		IPI00983379	1		ATP5L	ATP synthase, H+ transporting, mitochondrial Fo complex, subunit G	Cytoplasm	transporter
IPI00955462.1	Isoform 3 of E3 UFM1-protein ligase 1	3.93	3	1	1	1	0.987532	1.21327	0.810313	1.00371	0.201966		1.37326	1.2904	0.951508	1.20506	0.223455		1.20061	0.311345		1.21703	42.96	3.93	1	1					509	57.548	6.30322		IPI00955462.1	IPI00955462	IPI00955462		IPI00955462	1		UFL1	UFM1-specific ligase 1	Cytoplasm	other
IPI00218829.9	Eukaryotic peptide chain release factor GTP-binding subunit ERF3A	6.01	5	2	2	3	0.967372	1.00747	0.97925	0.984696	0.0205945		1.05209	1.29134	1.20203	1.18182	0.120896		1.20019	0.0496121		1.05895	123.408	6.01	2	3					499	55.7203	5.61768		IPI00218829.9	IPI00218829	IPI00218829		IPI00218829	1		GSPT1	G1 to S phase transition 1	Cytoplasm	translation regulator
IPI00294159.3	Tricarboxylate transport protein, mitochondrial	7.4	2	2	2	3	0.988446	0.993181	1.01409	0.998573	0.0136464		1.18076	1.21704	1.19653	1.19811	0.0181909		1.19982	0.000109287		1.21074	79.1664	7.4	2	2	22.73	3.86	1	1	311	33.991	9.89111		IPI00294159.3	IPI00294159	IPI00294159		IPI00294159	1		SLC25A1	solute carrier family 25 (mitochondrial carrier; citrate transporter), member 1	Other	transporter
IPI00926620.1	Protein	6.31	4	1	1	1	0.869504	1.05692	1.0788	1.00174	0.115043		0.995977	1.17637	1.43193	1.20142	0.219055		1.19933	0.234702		1.21439	31.32	6.31	1	1					222	25.6312	9.21729		IPI00926620.1	IPI00926620	IPI00926620		IPI00926620	1		CYP51A1	cytochrome P450, family 51, subfamily A, polypeptide 1	Cytoplasm	enzyme	itraconazole
IPI00794545.1	deoxyuridine 5'-triphosphate nucleotidohydrolase, mitochondrial isoform 3	21.99	4	2	2	3	0.97944	1.02408	0.987785	0.9971	0.023731		1.16628	1.19274	1.22535	1.19479	0.0295862		1.19826	0.000833842		1.207	167.433	21.99	2	3					141	15.3858	6.56592		IPI00794545.1	IPI00794545	IPI00794545		IPI00794545	1		DUT	deoxyuridine triphosphatase	Nucleus	enzyme
IPI00973067.1	Uncharacterized protein	16.99	7	3	3	9	0.976502	0.961027	1.00809	0.981873	0.0239871		1.13111	1.25116	1.14723	1.1765	0.0651584		1.19822	0.00830909		1.22498	528.616	16.99	3	9					418	47.3721	7.81104		IPI00973067.1	IPI00973067	IPI00973067		IPI00973067	1		POR	P450 (cytochrome) oxidoreductase	Cytoplasm	enzyme	daunorubicin/tretinoin, cisplatin/doxorubicin/methotrexate, cisplatin/doxorubicin/ifosfamide/methotrexate, cisplatin/doxorubicin, carboplatin/doxorubicin, dacarbazine/doxorubicin, doxorubicin/ifosfamide, doxorubicin/streptozocin, dacarbazine/doxorubicin/ifosfamide, doxorubicin/tretinoin, nitazoxanide, doxorubicin, daunorubicin
IPI00303476.1	ATP synthase subunit beta, mitochondrial	72.78	13	27	27	224	1.00055	0.990207	1.01208	1.00095	0.0109422		1.21075	1.19243	1.19454	1.19924	0.0100269		1.19811	2.06637e-05		1.19748	7291.07	72.78	27	187	603.6	47.07	17	37	529	56.5246	5.40186		IPI00303476.1	IPI00303476	IPI00303476		IPI00303476	1		ATP5B	ATP synthase, H+ transporting, mitochondrial F1 complex, beta polypeptide	Cytoplasm	transporter
IPI00939707.1	Protein KIAA0664	2.14	2	3	3	3	1.00517	1.04036	0.968743	1.00476	0.0358112		0.936145	1.45207	1.22152	1.20325	0.258446		1.19755	0.258029		0.951306	58.0074	2.14	3	3					1309	146.577	6.12549		IPI00939707.1	IPI00939707	IPI00939707		IPI00939707	1		CLUH	clustered mitochondria (cluA/CLU1) homolog	Cytoplasm	translation regulator
IPI00176706.1	Splicing factor 45	4.99	4	2	2	3	0.845661	1.18548	0.887503	0.97288	0.185299		1.17033	1.23451	1.08629	1.16371	0.0743331		1.19615	0.173165		1.17746	44.9876	4.99	2	3					401	44.9339	5.97314		IPI00176706.1	IPI00176706	IPI00176706		IPI00176706	1		RBM17	RNA binding motif protein 17	Nucleus	other
IPI00000811.2	Proteasome subunit beta type-6	25.1	1	3	3	3	1.05363	0.96475	1.0424	1.02026	0.0484023		1.22566	1.30203	1.13316	1.22028	0.084562		1.19604	0.0236793		1.18264	119.129	25.1	3	3					239	25.3414	4.91943		IPI00000811.2	IPI00000811	IPI00000811		IPI00000811	1		PSMB6	proteasome (prosome, macropain) subunit, beta type, 6	Other	peptidase
IPI00007755.3	Ras-related protein Rab-21	4.89	1	1	1	2	0.976067	1.0324	0.990091	0.999521	0.0293282		1.17055	1.27196	1.14335	1.19529	0.0677826		1.19586	0.0100987		1.20864	116.646	4.89	1	2					225	24.3323	7.94287		IPI00007755.3	IPI00007755	IPI00007755		IPI00007755	1		RAB21	RAB21, member RAS oncogene family	Cytoplasm	enzyme
IPI00178440.3	Elongation factor 1-beta	44.89	6	7	8	32	1.00054	0.984733	1.00643	0.997234	0.0112195		1.20657	1.17047	1.19973	1.19226	0.0191744		1.19557	0.000109081		1.20441	405.482	44.89	8	27	29.01	3.11	1	5	225	24.7483	4.66553		IPI00178440.3	IPI00178440	IPI00178440		IPI00178440	1		EEF1B2	eukaryotic translation elongation factor 1 beta 2	Cytoplasm	translation regulator
IPI00895830.1	laminin subunit alpha-3 isoform 4	0.96	4	1	1	1	0.928004	0.945142	1.12188	0.998343	0.107332		1.39254	1.00386	1.18029	1.19223	0.194614		1.19421	0.205307		1.20201	26.24	0.96	1	1					1668	183.939	8.14795		IPI00895830.1	IPI00895830	IPI00895830		IPI00895830	1		LAMA3	laminin, alpha 3	Extracellular Space	other
IPI00412714.3	Isoform 4 of Plasminogen activator inhibitor 1 RNA-binding protein	21.45	4	7	7	21	0.980135	0.99203	1.00837	0.993512	0.0141755		1.22944	1.18308	1.14666	1.18639	0.0414889		1.19414	0.00159251		1.20843	749.914	21.45	7	21					387	42.4013	8.44092		IPI00412714.3	IPI00412714	IPI00412714		IPI00412714	1		SERBP1	SERPINE1 mRNA binding protein 1	Cytoplasm	other
IPI00797747.2	Protein	18.75	2	2	2	4	1.08992	1.03308	0.803699	0.975566	0.151531		1.19013	1.21296	1.09078	1.16462	0.0649568		1.19379	0.117964		1.21933	90.8994	18.75	2	3	45.53	8.13	1	1	160	17.6013	7.94287		IPI00797747.2	IPI00797747	IPI00797747		IPI00797747	1		SRPRB	signal recognition particle receptor, B subunit	Cytoplasm	other
IPI00414696.1	Isoform A2 of Heterogeneous nuclear ribonucleoproteins A2/B1	32.84	10	10	13	46	1.00169	0.994734	1.00734	1.00125	0.0063128		1.20389	1.19692	1.18115	1.19399	0.011648		1.19249	1.47308e-05		1.23053	1116.2	32.84	12	39	78.8	19.65	6	7	341	35.9839	8.646		IPI00414696.1	IPI00414696	IPI00414696		IPI00414696	1		HNRNPA2B1	heterogeneous nuclear ribonucleoprotein A2/B1	Nucleus	other
IPI01026078.1	13 kDa protein	9.73	3	1	1	4	0.96556	0.950988	1.07724	0.997929	0.0690705		1.22854	1.06584	1.27531	1.1899	0.109952		1.19236	0.0625934		1.22462	151.409	9.73	1	4					113	12.9678	8.92432		IPI01026078.1	IPI01026078	IPI01026078		IPI01026078	1		GNPNAT1	glucosamine-phosphate N-acetyltransferase 1	Cytoplasm	enzyme
IPI00074224.12	S1, IF1 type family protein	19.44	5	3	3	3	0.993913	0.994723	1.02692	1.00519	0.0188289		1.18993	1.2255	1.18016	1.19853	0.0238612		1.19235	0.000385786		1.21088	100.126	19.44	3	3					144	16.4502	5.12256		IPI00074224.12	IPI00074224.	IPI00074224		IPI00074224	1		EIF1AXP1	eukaryotic translation initiation factor 1A, X-linked pseudogene 1	Other	other
IPI00456969.1	Cytoplasmic dynein 1 heavy chain 1	1.94	1	6	6	7	0.976583	1.02055	0.982191	0.993109	0.0239315		1.24903	1.16176	1.14153	1.18411	0.0571283		1.19232	0.00592095		1.2058	223.927	1.94	6	7					4646	532.072	6.40479		IPI00456969.1	IPI00456969	IPI00456969		IPI00456969	1		DYNC1H1	dynein, cytoplasmic 1, heavy chain 1	Cytoplasm	peptidase
IPI00375687.6	Isoform 3 of 39S ribosomal protein L47, mitochondrial	8.57	3	1	1	1	0.936519	0.856511	1.1955	0.996176	0.177194		1.28044	1.19856	1.0841	1.1877	0.0986184		1.19226	0.177214		1.19934	45.72	8.57	1	1					140	16.9804	10.7114		IPI00375687.6	IPI00375687	IPI00375687		IPI00375687	1		MRPL47	mitochondrial ribosomal protein L47	Cytoplasm	other
IPI00009346.1	Transmembrane protein 14C	25.89	1	1	1	1	0.84517	1.06348	1.09806	1.00223	0.137116		0.98722	1.35592	1.24101	1.19472	0.188659		1.19205	0.226081		1.20892	29.81	25.89	1	1					112	11.557	9.87646		IPI00009346.1	IPI00009346	IPI00009346		IPI00009346	1		TMEM14C	transmembrane protein 14C	Plasma Membrane	other
IPI00917308.1	Uncharacterized protein	9.26	6	2	2	2	0.991107	1.00154	1.00313	0.998591	0.00653004		1.21848	1.18007	1.17154	1.19003	0.0250069		1.19171	0.000212784		1.20191	72.1468	9.26	2	2					216	24.4451	4.91943		IPI00917308.1	IPI00917308	IPI00917308		IPI00917308	1		SCRN3	secernin 3	Other	other
IPI00011937.1	Peroxiredoxin-4	29.52	4	5	7	38	1.00514	0.998709	0.996618	1.00016	0.00444407		1.21709	1.19746	1.15783	1.19079	0.0301882		1.1906	0.000413764		1.18802	583.821	29.52	7	27	106.48	10.33	3	11	271	30.5208	6.29053		IPI00011937.1	IPI00011937	IPI00011937		IPI00011937	1		PRDX4	peroxiredoxin 4	Cytoplasm	enzyme
IPI00012750.3	40S ribosomal protein S25	36.8	1	5	5	30	1.00725	1.00475	0.985529	0.999174	0.0118832		1.17716	1.24222	1.14755	1.18898	0.0484279		1.18996	0.00274165		1.19893	537.878	36.8	5	20	84.43	20.8	3	10	125	13.7337	10.1108		IPI00012750.3	IPI00012750	IPI00012750		IPI00012750	1		RPS25	ribosomal protein S25	Cytoplasm	other
IPI00025086.4	Cytochrome c oxidase subunit 5A, mitochondrial	14.67	4	2	2	2	0.994438	0.987555	1.01271	0.998235	0.0130006		1.18951	1.15791	1.21504	1.18748	0.0286154		1.18958	0.000477517		1.19933	50.0964	14.67	2	2					150	16.7517	6.78564		IPI00025086.4	IPI00025086	IPI00025086		IPI00025086	1		COX5A	cytochrome c oxidase subunit Va	Cytoplasm	enzyme
IPI00218493.7	Hypoxanthine-guanine phosphoribosyltransferase	4.59	2	1	1	1	0.977724	0.968636	1.04821	0.998191	0.0435581		0.935643	1.39597	1.23028	1.1873	0.233155		1.18945	0.239438		1.20198	44.69	4.59	1	1					218	24.5636	6.68311		IPI00218493.7	IPI00218493	IPI00218493		IPI00218493	1		HPRT1	hypoxanthine phosphoribosyltransferase 1	Cytoplasm	enzyme	6-mercaptopurine, thioguanine, azathioprine, 6-mercaptopurine/methotrexate/prednisone/vincristine, cyclophosphamide/cytarabine/6-mercaptopurine
IPI01015979.1	Uncharacterized protein	2.58	4	1	1	1	0.947934	1.05515	0.998734	1.00061	0.0536331		1.18604	1.30747	1.07617	1.1899	0.115698		1.18917	0.0619174		1.20277	45.12	2.58	1	1					465	53.3349	5.5415		IPI01015979.1	IPI01015979	IPI01015979		IPI01015979	1		GBE1	glucan (1,4-alpha-), branching enzyme 1	Cytoplasm	enzyme
IPI01015160.2	Uncharacterized protein	2.57	4	1	1	1	0.844905	0.820599	1.32437	0.996626	0.284099		1.22682		1.14337	1.18509	0.0590091		1.1891	0.443388		0.790428	23.52	2.57	1	1					584	65.9069	7.15186		IPI01015160.2	IPI01015160	IPI01015160		IPI01015160	1		EXOC4	exocyst complex component 4	Cytoplasm	transporter
IPI00552075.2	Protein kinase C, theta	3.55	1	1	1	1	1.22398	0.706131	1.03595	0.988687	0.262141		1.18851	1.18235	1.15522	1.17536	0.0177158		1.18881	0.285885		1.18724	29.04	3.55	1	1					479	55.4602	6.99072		IPI00552075.2	IPI00552075	IPI00552075		IPI00552075	1		PRKCQ	protein kinase C, theta	Cytoplasm	kinase	ingenol mebutate
IPI00070943.4	Isoform 1 of Phosphatidylinositol 4-kinase alpha	0.93	3	2	2	2	0.98692	0.927493	1.07692	0.997112	0.0752349		1.24745	1.27265	1.03526	1.18512	0.130395		1.18855	0.0965522		1.19742	35.6564	0.93	2	2					2044	231.17	6.87354		IPI00070943.4	IPI00070943	IPI00070943		IPI00070943	1		PI4KA	phosphatidylinositol 4-kinase, catalytic, alpha	Cytoplasm	kinase
IPI00424466.2	Isoform 2 of Zinc finger FYVE domain-containing protein 16	3.83	2	1	2	2	0.977955	1.02923	0.991581	0.999588	0.0265576		1.1875			1.1875	#DIV/0!		1.18799	#DIV/0!		0.39326	44.6532	3.83	2	2					809	88.3213	4.61475		IPI00424466.2	IPI00424466	IPI00424466		IPI00424466	1		ZFYVE16	zinc finger, FYVE domain containing 16	Nucleus	transporter
IPI00377080.1	COP9 signalosome complex subunit 8 isoform 2	25	5	2	2	3	0.824635	1.39758	0.931674	1.0513	0.304631		1.01807	1.32462	1.40397	1.24889	0.203793		1.18795	0.403289		1.38832	87.4061	25	2	3					160	17.8983	7.25439		IPI00377080.1	IPI00377080	IPI00377080		IPI00377080	1		COPS8	COP9 signalosome subunit 8	Nucleus	other
IPI00909562.1	cDNA FLJ52462, moderately similar to Mus musculus proteasome (prosome, macropain) 26S subunit, non-ATPase, 8 (Psmd8), mRNA	3.69	2	1	1	1	0.960018	1.01598	1.0226	0.999533	0.03438		1.17013	1.18112	1.21026	1.18717	0.0207401		1.18773	0.00126612		1.19922	34.83	3.69	1	1					217	23.8325	8.85107		IPI00909562.1	IPI00909562	IPI00909562		IPI00909562	0
IPI00218848.5	ATP synthase, H+ transporting, mitochondrial F0 complex, subunit E	13.89	1	1	1	6	0.990402	1.03107	0.972925	0.998131	0.0298308		1.18297	1.18905	1.18268	1.1849	0.00359472		1.18712	0.000421975		1.19356	217.526	13.89	1	6					72	8.30249	9.30518		IPI00218848.5	IPI00218848	IPI00218848		IPI00218848	1		ATP5I	ATP synthase, H+ transporting, mitochondrial Fo complex, subunit E	Cytoplasm	transporter
IPI00965567.1	21 kDa protein	6.04	11	1	1	1	0.985922	1.02466	0.987531	0.999371	0.0219163		1.26585	1.15684	1.13587	1.18618	0.0697846		1.18693	0.0114781		1.19759	34.32	6.04	1	1					182	20.7836	6.41748		IPI00965567.1	IPI00965567	IPI00965567		IPI00965567	1		LMNA	lamin A/C	Nucleus	other
IPI00893928.1	Uncharacterized protein	8.54	3	1	1	1	0.908526	1.06371	1.03182	1.00135	0.0819578		1.15904	1.24222	1.1623	1.18785	0.0471122		1.18625	0.026853		1.20039	83.36	8.54	1	1					199	20.9403	9.27588		IPI00893928.1	IPI00893928	IPI00893928		IPI00893928	1		EPCAM	epithelial cell adhesion molecule	Plasma Membrane	other	tucotuzumab celmoleukin, catumaxomab, adecatumumab
IPI00965641.1	cDNA FLJ52419, highly similar to Electron transfer flavoprotein-ubiquinone oxidoreductase, mitochondrial	3.68	3	1	1	1	1.04458	0.868591	1.07167	0.994946	0.110262		1.12186	1.03977	1.37549	1.17904	0.175014		1.18503	0.198051		1.19027	75.77	3.68	1	1					570	62.7849	6.87354		IPI00965641.1	IPI00965641	IPI00965641		IPI00965641	1		ETFDH	electron-transferring-flavoprotein dehydrogenase	Cytoplasm	enzyme
IPI00945719.1	Uncharacterized protein	8.46	3	2	2	3	1.02937	0.964537	0.987607	0.993838	0.0328616		1.16836	1.19437	1.17033	1.17769	0.0144847		1.18499	0.000893469		1.21723	78.9985	8.46	2	3					130	15.2869	8.88037		IPI00945719.1	IPI00945719	IPI00945719		IPI00945719	1		CCDC58	coiled-coil domain containing 58	Cytoplasm	other
IPI00929107.1	Seipin isoform 1	3.62	2	2	2	2	1.00811	1.10291	0.891583	1.00087	0.105851		1.32656	1.06516	1.16157	1.18443	0.132188		1.1834	0.133676		1.19489	67.7932	3.62	2	2					746	84.6392	4.93213		IPI00929107.1	IPI00929107	IPI00929107		IPI00929107	0
IPI00418774.3	Isoform 1 of Coiled-coil domain-containing protein 73	0.74	1	1	1	2	1.00143	1.02439	0.971447	0.999088	0.0265488		1.16591	1.1774	1.19771	1.18034	0.0161009		1.18142	0.000538526		1.19234	25.63	0.74	1	2					1079	124.077	5.57959		IPI00418774.3	IPI00418774	IPI00418774		IPI00418774	1		CCDC73	coiled-coil domain containing 73	Other	other
IPI00913991.1	pyruvate dehydrogenase protein X component, mitochondrial isoform 2	4.94	6	2	2	4	1.01668	0.925073	1.03828	0.993342	0.0601007		1.27582	1.11049	1.13426	1.17352	0.0893845		1.18139	0.0442346		1.19536	123.799	4.94	2	4					486	51.4282	6.34131		IPI00913991.1	IPI00913991	IPI00913991		IPI00913991	1		PDHX	pyruvate dehydrogenase complex, component X	Cytoplasm	enzyme
IPI00456049.3	Isoform 2 of ATP synthase subunit d, mitochondrial	62.77	4	7	7	21	1.00087	1.00015	0.995509	0.998843	0.00291003		1.18293	1.18145	1.17552	1.17996	0.003922		1.18133	3.51826e-07		1.20369	525.388	62.77	7	18	49.63	12.41	2	3	137	15.7632	7.18115		IPI00456049.3	IPI00456049	IPI00456049		IPI00456049	1		ATP5H	ATP synthase, H+ transporting, mitochondrial Fo complex, subunit d	Cytoplasm	enzyme
IPI00215780.5	40S ribosomal protein S19	48.28	1	9	9	46	1.0007	1.00586	0.996779	1.00111	0.00455513		1.18845	1.16993	1.18713	1.18184	0.0103296		1.18052	1.00642e-05		1.1927	1094.13	48.28	9	37	117.52	24.83	4	9	145	16.0505	10.3159		IPI00215780.5	IPI00215780	IPI00215780		IPI00215780	1		RPS19	ribosomal protein S19	Cytoplasm	other
IPI00908317.3	cDNA FLJ58907, moderately similar to Zinc finger protein 313	12.9	4	1	1	1	1.0034	0.880979	1.10304	0.995808	0.111225		0.960496	1.36673	1.19572	1.17431	0.203961		1.17926	0.254026		1.18857	69.86	12.9	1	1					155	17.6291	5.31299		IPI00908317.3	IPI00908317	IPI00908317		IPI00908317	1		RNF114	ring finger protein 114	Extracellular Space	other
IPI00014230.1	Complement component 1 Q subcomponent-binding protein, mitochondrial	41.49	1	6	6	36	0.999598	1.01035	1.00237	1.0041	0.00558048		1.18562	1.16589	1.19937	1.18363	0.0168278		1.17879	6.20616e-05		1.19757	1816.57	41.49	6	35	22.57	4.96	1	1	282	31.3426	4.84326		IPI00014230.1	IPI00014230	IPI00014230		IPI00014230	1		C1QBP	complement component 1, q subcomponent binding protein	Cytoplasm	transcription regulator
IPI00880060.2	Uncharacterized protein	3.74	2	1	1	1	0.961972	0.893789	1.13429	0.996682	0.123948		1.12295	1.1007	1.30084	1.17483	0.109694		1.17874	0.135739		1.18644	29.67	3.74	1	1					428	46.6671	8.51416		IPI00880060.2	IPI00880060	IPI00880060		IPI00880060	1		GSK3A	glycogen synthase kinase 3 alpha	Nucleus	kinase
IPI00301419.2	COP9 signalosome complex subunit 7a	9.82	4	2	2	4	0.991761	1.01774	1.00766	1.00572	0.0130959		1.08189	1.32665	1.14213	1.18356	0.127528		1.17683	0.0741384		1.20832	98.5093	9.82	2	4					275	30.258	8.22119		IPI00301419.2	IPI00301419	IPI00301419		IPI00301419	1		COPS7A	COP9 signalosome subunit 7A	Cytoplasm	other
IPI00013946.1	Synaptogyrin-2	4.46	2	1	1	2	1.00899	0.982059	1.00315	0.998065	0.0141659		1.12234	1.1698	1.22911	1.17375	0.0534974		1.17603	0.0053333		1.18584	56.96	4.46	1	1	36.8	4.46	1	1	224	24.7941	4.94482		IPI00013946.1	IPI00013946	IPI00013946		IPI00013946	1		SYNGR2	synaptogyrin 2	Cytoplasm	other
IPI01025934.1	Isoform 2 of Adaptin ear-binding coat-associated protein 1	26.47	4	1	1	1	1.30881	0.813006	0.848099	0.989972	0.27668			1.16295		1.16295	#DIV/0!		1.17473	#DIV/0!		0.398855	49.22	26.47	1	1					102	11.4368	6.69775		IPI01025934.1	IPI01025934	IPI01025934		IPI01025934	1		NECAP1	NECAP endocytosis associated 1	Plasma Membrane	other
IPI00414442.4	Isoform 1 of CDK5 regulatory subunit-associated protein 3	2.57	9	1	2	4	1.05568	0.970762	0.96501	0.997152	0.0507713		1.19191	1.17048	1.14988	1.17076	0.0210164		1.1741	0.00542642		1.18249	76.6513	2.57	2	4					506	56.885	4.75439		IPI00414442.4	IPI00414442	IPI00414442		IPI00414442	1		CDK5RAP3	CDK5 regulatory subunit associated protein 3	Nucleus	other
IPI00640481.1	Uncharacterized protein	12.68	13	1	3	5	1.06275	0.71187	1.1986	0.991072	0.251155		0.800168	1.24544	1.44377	1.16312	0.3296		1.1736	0.511824		1.17721	108.221	12.68	3	5					410	44.7205	6.53662		IPI00640481.1	IPI00640481	IPI00640481		IPI00640481	1		SEC61A2	Sec61 alpha 2 subunit (S. cerevisiae)	Cytoplasm	transporter
IPI00843876.1	Isoform 2 of Transportin-1	10.45	6	5	6	10	1.01488	0.949903	1.035	0.999928	0.0444757		1.13797	1.1629	1.21897	1.17328	0.0414839		1.17337	0.00783408		1.15193	358.482	10.45	6	10					890	101.244	4.95752		IPI00843876.1	IPI00843876	IPI00843876		IPI00843876	1		TNPO1	transportin 1	Nucleus	transporter
IPI01010759.1	cDNA FLJ40643 fis, clone THYMU2017099, highly similar to SIGNAL RECOGNITION PARTICLE 68 kDa PROTEIN	4.51	7	1	1	1	0.988639	1.04554	0.965264	0.999816	0.0412903		1.22968	1.19276	1.09281	1.17175	0.0708136		1.17197	0.0221029		1.18347	69.2	4.51	1	1					288	32.8302	7.32764		IPI01010759.1	IPI01010759	IPI01010759		IPI01010759	1		SRP68	signal recognition particle 68kDa	Nucleus	other
IPI00334190.4	Stomatin-like protein 2	36.8	3	8	8	29	0.990544	1.01975	0.988079	0.999456	0.0176147		1.18519	1.16963	1.1537	1.16951	0.015745		1.17015	0.000238081		1.14993	1056.83	36.8	8	27	52.08	8.71	2	2	356	38.5102	7.38623		IPI00334190.4	IPI00334190	IPI00334190		IPI00334190	1		STOML2	stomatin (EPB72)-like 2	Plasma Membrane	other
IPI00296141.4	Dipeptidyl peptidase 2	4.07	1	1	1	2	0.917308	1.06551	0.996957	0.993258	0.0741694		1.16186			1.16186	#DIV/0!		1.16975	#DIV/0!		0.38477	96.3364	4.07	1	2					492	54.3072	6.31592		IPI00296141.4	IPI00296141	IPI00296141		IPI00296141	1		DPP7	dipeptidyl-peptidase 7	Cytoplasm	peptidase
IPI00908818.1	cDNA FLJ60292, highly similar to ER degradation-enhancingalpha-mannosidase-like 2	1.73	1	1	1	1	0.998088	1.00856	0.989842	0.998829	0.00938012		1.14727	1.20387	1.15225	1.16779	0.0313397		1.16916	0.000863542		1.17996	25.39	1.73	1	1					404	44.9498	5.13525		IPI00908818.1	IPI00908818	IPI00908818		IPI00908818	1		EDEM2	ER degradation enhancer, mannosidase alpha-like 2	Cytoplasm	enzyme
IPI00103756.1	Isoform 4 of Chloride channel CLIC-like protein 1	2.73	4	1	1	1	0.870199	1.17674	0.966562	1.0045	0.156754		1.36454	0.96908	1.18952	1.17438	0.198165		1.16912	0.308923		1.18391	37.73	2.73	1	1					366	39.8129	5.74463		IPI00103756.1	IPI00103756	IPI00103756		IPI00103756	1		CLCC1	chloride channel CLIC-like 1	Cytoplasm	ion channel
IPI00552587.1	Growth arrest and DNA damage-inducible proteins-interacting protein 1	13.51	1	2	2	2	0.890431	1.06018	1.02535	0.99199	0.0896598		1.20525	1.197	1.07392	1.15873	0.0735569		1.16808	0.0674694		1.17306	96.6841	13.51	2	2					222	25.3682	10.0229		IPI00552587.1	IPI00552587	IPI00552587		IPI00552587	1		GADD45GIP1	growth arrest and DNA-damage-inducible, gamma interacting protein 1	Nucleus	other
IPI00843996.1	cDNA FLJ52832, highly similar to Splicing factor, arginine/serine-rich 3	28.23	2	3	4	7	1.14248	0.837361	0.997909	0.992584	0.15263		1.1504	1.13006	1.1971	1.15919	0.0343739		1.16785	0.138881		1.17075	145.133	28.23	4	7					124	14.1942	10.0815		IPI00843996.1	IPI00843996	IPI00843996		IPI00843996	1		SRSF3	serine/arginine-rich splicing factor 3	Nucleus	other
IPI00922343.1	cDNA FLJ52265, highly similar to Homo sapiens mitochondrial ribosomal protein L50 (MRPL50), mRNA	14.07	2	1	1	1	1.08985	0.902478	0.99296	0.995097	0.0937054		1.00479	1.24964	1.23139	1.16194	0.136401		1.16766	0.155701		1.17506	42.89	14.07	1	1					135	15.5139	7.89893		IPI00922343.1	IPI00922343	IPI00922343		IPI00922343	1		MRPL50	mitochondrial ribosomal protein L50	Cytoplasm	other
IPI00099995.4	cDNA, FLJ96841	12.35	1	1	1	1	1.0677	0.911375	1.00776	0.995612	0.0788667		1.16626	1.00185	1.31788	1.162	0.158058		1.16712	0.178122		1.17261	38.38	12.35	1	1					162	18.3643	8.00146		IPI00099995.4	IPI00099995	IPI00099995		IPI00099995	1		RFK	riboflavin kinase	Cytoplasm	kinase
IPI00024821.1	26S proteasome non-ATPase regulatory subunit 14	20	2	3	3	6	0.801167	1.01653	1.14911	0.988937	0.175606		1.1561	1.33405	0.971718	1.15395	0.181175		1.16686	0.3206		1.10284	164.457	20	3	6					310	34.5546	6.52197		IPI00024821.1	IPI00024821	IPI00024821		IPI00024821	1		PSMD14	proteasome (prosome, macropain) 26S subunit, non-ATPase, 14	Cytoplasm	peptidase
IPI00019205.1	Interferon regulatory factor 2-binding protein-like	11.93	1	6	6	6	0.934586	1.05142	0.980599	0.98887	0.0588564		1.17048	1.12304	1.16738	1.15363	0.0265424		1.16662	0.0115108		1.165	217.718	11.93	6	6					796	82.607	8.23584		IPI00019205.1	IPI00019205	IPI00019205		IPI00019205	1		IRF2BPL	interferon regulatory factor 2 binding protein-like	Nucleus	other
IPI00619903.3	Isoform 2 of UDP-glucose:glycoprotein glucosyltransferase 1	4.25	2	4	4	6	0.997576	1.02111	0.96996	0.996217	0.0256042		1.32297	1.0896	1.07236	1.16164	0.139978		1.16605	0.114337		0.997318	116.901	4.25	4	6					1531	174.867	5.60498		IPI00619903.3	IPI00619903	IPI00619903		IPI00619903	1		UGGT1	UDP-glucose glycoprotein glucosyltransferase 1	Cytoplasm	enzyme
IPI00465436.4	Catalase	26	1	10	10	20	1.00616	0.996284	0.990768	0.997738	0.00779871		1.1756	1.18171	1.13217	1.16316	0.0270147		1.1658	0.00052246		1.1716	667.273	26	10	18	35.08	5.12	2	2	527	59.7188	7.38623		IPI00465436.4	IPI00465436	IPI00465436		IPI00465436	1		CAT	catalase	Cytoplasm	enzyme	fomepizole
IPI00440493.2	ATP synthase subunit alpha, mitochondrial	53.35	3	28	28	178	1.0071	0.98825	0.996832	0.997394	0.0094388		1.16873	1.15698	1.16023	1.16198	0.00606808		1.16502	1.42555e-05		1.16806	5247.5	53.35	28	144	475.6	31.1	14	34	553	59.7136	9.12939		IPI00440493.2	IPI00440493	IPI00440493		IPI00440493	1		ATP5A1	ATP synthase, H+ transporting, mitochondrial F1 complex, alpha subunit 1, cardiac muscle	Cytoplasm	transporter
IPI00396018.1	Isoform 3 of Acetyl-CoA carboxylase 1	5.07	7	7	7	9	0.984868	1.04924	0.958176	0.997427	0.046811		1.20168	1.16121	1.12141	1.16143	0.0401366		1.16443	0.00997918		1.1736	256.952	5.07	7	9					2268	257.075	6.60986		IPI00396018.1	IPI00396018	IPI00396018		IPI00396018	1		ACACA	acetyl-CoA carboxylase alpha	Cytoplasm	enzyme
IPI00009253.2	Alpha-soluble NSF attachment protein	10.17	5	2	2	3	0.945421	0.839033	1.05605	0.946835	0.108516		1.09036	1.09826	1.11779	1.10213	0.01412		1.16402	0.0698401		1.13566	75.96	10.17	2	3					295	33.2113	5.36377		IPI00009253.2	IPI00009253	IPI00009253		IPI00009253	1		NAPA	N-ethylmaleimide-sensitive factor attachment protein, alpha	Cytoplasm	transporter
IPI00009104.7	RuvB-like 2	6.26	3	2	2	3	0.954632	1.07975	0.968857	1.00108	0.0685025		1.14928	1.06411	1.28121	1.16487	0.109384		1.16361	0.0928591		1.23964	110.608	6.26	2	3					463	51.1246	5.64307		IPI00009104.7	IPI00009104	IPI00009104		IPI00009104	1		RUVBL2	RuvB-like AAA ATPase 2	Nucleus	transcription regulator
IPI00186114.5	Isoform 2 of A disintegrin and metalloproteinase with thrombospondin motifs 16	0.56	2	1	1	1	1.01911	0.929943	1.0411	0.996719	0.0588654		1.19748	1.16988	1.11096	1.15944	0.0441979		1.16326	0.0186368		1.17106	23.85	0.56	1	1					1072	119.429	8.55811		IPI00186114.5	IPI00186114	IPI00186114		IPI00186114	1		ADAMTS16	ADAM metallopeptidase with thrombospondin type 1 motif, 16	Extracellular Space	other
IPI01021978.1	11 kDa protein	10.38	3	1	1	1	0.908539	1.07388	1.02235	1.00159	0.0846021		1.08522	1.41087	0.999098	1.16506	0.217188		1.16321	0.291258		1.17895	23.05	10.38	1	1					106	11.2214	9.29053		IPI01021978.1	IPI01021978	IPI01021978		IPI01021978	1		CRY1	cryptochrome circadian clock 1	Nucleus	enzyme
IPI00797864.2	cDNA FLJ52153, highly similar to Transmembrane emp24 domain-containing protein 2	24.26	4	4	4	9	1.01086	0.961542	1.02081	0.997735	0.0317365		1.17994	1.16114	1.13869	1.15992	0.0206482		1.16256	0.00176126		1.20182	174.225	24.26	4	9					169	19.2467	5.85889		IPI00797864.2	IPI00797864	IPI00797864		IPI00797864	1		TMED2	transmembrane emp24 domain trafficking protein 2	Cytoplasm	transporter
IPI00300567.1	Isoform 1 of Enoyl-CoA delta isomerase 1, mitochondrial	39.07	2	8	8	22	0.98994	1.01051	1.00318	1.00121	0.0104243		1.21586	1.15034	1.12508	1.16376	0.0468519		1.16235	0.00421741		1.19174	820.558	39.07	8	19	80.72	7.62	2	3	302	32.7952	8.54346		IPI00300567.1	IPI00300567	IPI00300567		IPI00300567	1		ECI1	enoyl-CoA delta isomerase 1	Cytoplasm	enzyme
IPI01013426.1	PFAS protein (Fragment)	13.77	3	3	3	5	0.760474	1.0907	1.04565	0.965607	0.179072		1.23531	1.05177	1.07734	1.12147	0.0994123		1.16142	0.257887		0.786334	273.894	13.77	3	5					748	80.1348	5.5542		IPI01013426.1	IPI01013426	IPI01013426		IPI01013426	1		PFAS	phosphoribosylformylglycinamidine synthase	Cytoplasm	enzyme
IPI00783097.4	Glycyl-tRNA synthetase	35.32	2	19	19	72	1.01462	0.966512	1.01312	0.998084	0.0273521		1.18818	1.15687	1.12745	1.1575	0.03037		1.15972	0.00250345		1.16526	1949.91	35.32	19	67	81.51	5.82	5	5	739	83.1126	7.03467		IPI00783097.4	IPI00783097	IPI00783097		IPI00783097	1		GARS	glycyl-tRNA synthetase	Cytoplasm	enzyme
IPI01026386.1	27 kDa protein	9.7	6	1	1	1	1.16639	0.831592	0.979194	0.99239	0.167786		1.41837	1.34096	0.692531	1.15062	0.398602		1.15945	0.560696		1.1623	34.73	9.7	1	1					237	26.8501	9.30518		IPI01026386.1	IPI01026386	IPI01026386		IPI01026386	1		TMPO	thymopoietin	Nucleus	other
IPI00026829.1	Isoform Long of Deoxyhypusine synthase	8.13	3	2	2	4	1.01724	1.02079	0.996911	1.01165	0.0128847		1.14398	1.20103	1.17225	1.17242	0.0285245		1.15892	0.000882038		1.14811	143.5	8.13	2	4					369	40.9446	5.36377		IPI00026829.1	IPI00026829	IPI00026829		IPI00026829	1		DHPS	deoxyhypusine synthase	Cytoplasm	enzyme
IPI00759715.1	Isoform Cytoplasmic of Fumarate hydratase, mitochondrial	56.1	11	19	19	86	1.01044	0.992451	0.996973	0.999955	0.00935842		1.15459	1.16405	1.1527	1.15711	0.00608013		1.15716	1.67645e-05		1.15641	2311.8	56.1	19	74	139.91	24.84	9	12	467	50.1807	7.40088		IPI00759715.1	IPI00759715	IPI00759715		IPI00759715	1		FH	fumarate hydratase	Cytoplasm	enzyme
IPI00893541.1	14 kDa protein	74.8	1	1	8	57	1.00859	0.95351	1.01487	0.992323	0.0337595		1.16989	1.10588	1.16846	1.14808	0.0365529		1.15696	0.00561055		1.16609	1363.62	74.8	8	45	159.31	45.53	5	12	123	13.5108	7.29834		IPI00893541.1	IPI00893541	IPI00893541		IPI00893541	1	D	PDIA3	protein disulfide isomerase family A, member 3	Cytoplasm	peptidase
IPI00550247.5	Protein	23.96	12	4	4	15	1.01128	0.969495	1.01037	0.997049	0.0238663		1.1602	1.12993	1.16644	1.15219	0.0195304		1.1556	0.000955474		1.17024	224.675	23.96	4	11	47.89	17.71	2	4	96	10.6169	10.2866		IPI00550247.5	IPI00550247	IPI00550247		IPI00550247	1		RPL35	ribosomal protein L35	Cytoplasm	other
IPI00925842.1	Uncharacterized protein	9.64	6	2	2	2	1.01338	0.984982	0.994935	0.997765	0.0144081		1.16188	1.10969	1.18618	1.15259	0.0390822		1.15517	0.0029949		1.16402	58.9308	9.64	2	2					166	18.4324	7.84033		IPI00925842.1	IPI00925842	IPI00925842		IPI00925842	1		BDH1	3-hydroxybutyrate dehydrogenase, type 1	Cytoplasm	enzyme
IPI00215911.3	DNA-(apurinic or apyrimidinic site) lyase	28.62	11	6	6	18	1.01132	0.999319	0.9968	1.00248	0.00775683		1.20381	1.15963	1.10812	1.15719	0.0478931		1.15432	0.00524843		1.17934	583.607	28.62	6	13	83.2	20.44	4	5	318	35.5322	8.11865		IPI00215911.3	IPI00215911	IPI00215911		IPI00215911	1		APEX1	APEX nuclease (multifunctional DNA repair enzyme) 1	Nucleus	enzyme
IPI00183603.3	Oligosaccharyltransferase complex subunit OSTC	8.05	2	1	1	2	1.02792	1.03041	0.933914	0.997412	0.0550054		1.09657	1.1656	1.19173	1.1513	0.0491624		1.15429	0.0224965		1.16354	64.8243	8.05	1	2					149	16.8178	9.12939		IPI00183603.3	IPI00183603	IPI00183603		IPI00183603	0
IPI01015247.3	Oxidoreductase NAD-binding domain-containing protein 1	2.24	2	1	1	1	1.05651	0.926563	1.00528	0.996119	0.0654578		1.15921	1.05418	1.23179	1.14839	0.0892988		1.15287	0.0758186		1.1593	35.34	2.24	1	1					312	34.8322	8.36768		IPI01015247.3	IPI01015247	IPI01015247		IPI01015247	1		OXNAD1	oxidoreductase NAD-binding domain containing 1	Cytoplasm	transporter
IPI00171199.5	Isoform 2 of Proteasome subunit alpha type-3	27.02	5	7	7	15	1.00083	0.972258	0.998755	0.990613	0.0159293		1.14089	1.12389	1.16107	1.14195	0.0186128		1.15277	0.000432351		1.16909	214.987	27.02	7	12	52.8299	13.31	3	3	248	27.6297	5.32568		IPI00171199.5	IPI00171199	IPI00171199		IPI00171199	1		PSMA3	proteasome (prosome, macropain) subunit, alpha type, 3	Cytoplasm	peptidase
IPI00555800.1	Isoform 7 of Ribosome-recycling factor, mitochondrial	17.74	7	1	1	1	0.919088	1.12073	0.967755	1.00252	0.105221		1.18222	1.26444	1.01969	1.15545	0.124553		1.15254	0.17959		1.16777	53.42	17.74	1	1					124	13.5952	9.56885		IPI00555800.1	IPI00555800	IPI00555800		IPI00555800	1		MRRF	mitochondrial ribosome recycling factor	Cytoplasm	other
IPI00917605.1	Uncharacterized protein	63.37	2	7	7	63	1.00558	0.993602	1.0012	1.00013	0.00606288		1.14548	1.1811	1.13009	1.15222	0.0261691		1.15207	0.000606077		1.16151	1641.89	63.37	7	59	56.25	18.81	2	4	101	11.326	9.65674		IPI00917605.1	IPI00917605	IPI00917605		IPI00917605	1		CYCS	cytochrome c, somatic	Cytoplasm	transporter
IPI00026328.3	Thioredoxin domain-containing protein 12	13.95	1	2	2	4	0.968037	0.98461	1.0131	0.988581	0.0227901		1.08621	1.17294	1.15754	1.1389	0.0462704		1.15205	0.00724231		1.16411	91.2642	13.95	2	3	21.66	8.72	1	1	172	19.1936	5.40186		IPI00026328.3	IPI00026328	IPI00026328		IPI00026328	1		TXNDC12	thioredoxin domain containing 12 (endoplasmic reticulum)	Cytoplasm	enzyme
IPI00966388.1	Protein	29.17	1	1	1	4	1.01473	0.99942	0.966852	0.993668	0.0244521		1.11248	1.16711	1.1541	1.14456	0.0285352		1.15186	0.00224579		1.15653	31.6784	29.17	1	4					24	2.52711	4.90674		IPI00966388.1	IPI00966388	IPI00966388		IPI00966388	1	D	XPO5	exportin 5	Nucleus	transporter
IPI00479201.3	Isoform 2 of Putative adenosylhomocysteinase 2	4.55	9	2	2	2	0.960656	1.06324	0.97146	0.998454	0.0563697		1.01472	1.39726	1.03445	1.14881	0.21539		1.15059	0.307068		1.17546	46.2232	4.55	2	2					483	53.7189	7.44482		IPI00479201.3	IPI00479201	IPI00479201		IPI00479201	1		AHCYL1	adenosylhomocysteinase-like 1	Cytoplasm	enzyme
IPI00974393.1	Uncharacterized protein	16.96	2	1	1	1	0.99496	1.00821	0.993421	0.998865	0.00813263		1.13196	1.12715	1.18809	1.14907	0.0338797		1.15037	0.00171943		1.16062	60.99	16.96	1	1					112	13.4716	5.18604		IPI00974393.1	IPI00974393	IPI00974393		IPI00974393	1		EMC2	ER membrane protein complex subunit 2	Nucleus	other
IPI00020599.1	Calreticulin	57.55	2	17	17	90	1.01307	0.972319	1.01237	0.999254	0.0233289		1.16048	1.13144	1.15439	1.14877	0.0153133		1.14963	0.000749945		1.15511	2592.57	57.55	17	81	109.06	12.47	5	9	417	48.1118	4.43701		IPI00020599.1	IPI00020599	IPI00020599		IPI00020599	1		CALR	calreticulin	Cytoplasm	transcription regulator
IPI00939558.2	cDNA FLJ38696 fis, clone KIDNE2001931, highly similar to HETEROGENEOUS NUCLEAR RIBONUCLEOPROTEIN G	8.47	7	4	4	4	0.990593	0.971372	1.02784	0.996602	0.0287099		1.23648	1.09918	1.10138	1.14568	0.0786428		1.14959	0.0367793		1.16735	104.46	8.47	4	4					378	40.8216	10.0376		IPI00939558.2	IPI00939558	IPI00939558		IPI00939558	1		RBMX	RNA binding motif protein, X-linked	Nucleus	other
IPI00031420.3	UDP-glucose 6-dehydrogenase	38.46	9	12	12	38	1.01769	0.977364	1.01206	1.00237	0.0218417		1.18211	1.11722	1.15457	1.1513	0.0325683		1.14857	0.0027649		1.13488	1378.67	38.46	12	36	63.53	5.06	2	2	494	54.9893	7.12256		IPI00031420.3	IPI00031420	IPI00031420		IPI00031420	1		UGDH	UDP-glucose 6-dehydrogenase	Nucleus	enzyme
IPI00926851.1	TRAM adaptor with GOLD domain isoform 2	12.77	3	2	2	3	0.975967	1.04825	0.975948	1.00006	0.0417385		1.02008	1.54372	0.878759	1.14752	0.350318		1.14746	0.509153		1.16251	80.0118	12.77	2	3					188	21.2194	6.20166		IPI00926851.1	IPI00926851	IPI00926851		IPI00926851	0
IPI01012847.1	Uncharacterized protein	17.84	51	1	3	12	1.2931	1.02658	1.09709	1.13892	0.138097		1.33268	1.70011	0.885055	1.30595	0.408187		1.14666	0.538764		1.26224	317.823	17.84	3	11	22.27	5.95	1	1	185	21.2009	8.30908		IPI01012847.1	IPI01012847	IPI01012847		IPI01012847	1		RAB35	RAB35, member RAS oncogene family	Cytoplasm	enzyme
IPI00025252.1	Protein disulfide-isomerase A3	58.81	5	22	29	149	1.01221	0.991771	1.00025	1.00141	0.0102696		1.15113	1.14101	1.15157	1.1479	0.00597823		1.14629	2.84442e-05		1.15091	3398.06	58.81	29	127	283.31	20.99	10	22	505	56.7468	6.354		IPI00025252.1	IPI00025252	IPI00025252		IPI00025252	1	D	PDIA3	protein disulfide isomerase family A, member 3	Cytoplasm	peptidase
IPI00642944.1	Uncharacterized protein	19.51	12	2	8	23	1.11175	0.892113	0.978374	0.99408	0.110659		1.13394	1.21248	1.06818	1.1382	0.072247		1.14498	0.131924		1.153	949.081	19.51	8	22	38.03	1.79	1	1	615	67.9279	9.45166		IPI00642944.1	IPI00642944	IPI00642944		IPI00642944	1		PABPC4	poly(A) binding protein, cytoplasmic 4 (inducible form)	Cytoplasm	translation regulator
IPI00930594.1	acyl-coenzyme A thioesterase 13 isoform 2	10.26	2	1	1	2	1.00316	0.969846	1.02059	0.997864	0.0257828		1.14937	1.15446	1.12342	1.14242	0.0166466		1.14486	0.00122877		1.15402	70.53	10.26	1	1	22.58	10.26	1	1	117	12.3585	8.49951		IPI00930594.1	IPI00930594	IPI00930594		IPI00930594	1		ACOT13	acyl-CoA thioesterase 13	Cytoplasm	enzyme
IPI00013949.1	Small glutamine-rich tetratricopeptide repeat-containing protein alpha	7.67	1	2	2	8	0.908726	0.981406	1.11565	1.00193	0.104979		1.20559	0.935496	1.29969	1.14692	0.18905		1.14472	0.310069		1.21348	254.535	7.67	2	8					313	34.0417	4.86865		IPI00013949.1	IPI00013949	IPI00013949		IPI00013949	1		SGTA	small glutamine-rich tetratricopeptide repeat (TPR)-containing, alpha	Cytoplasm	other
IPI00009328.4	Eukaryotic initiation factor 4A-III	15.09	1	2	5	20	0.988236	0.849655	1.12854	0.98881	0.139442		1.1314	1.12451	1.13978	1.1319	0.00764584		1.14471	0.150617		1.1433	380.699	15.09	5	17	40.53	3.89	1	3	411	46.8412	6.72705		IPI00009328.4	IPI00009328	IPI00009328		IPI00009328	1		EIF4A3	eukaryotic translation initiation factor 4A3	Nucleus	enzyme
IPI00019400.1	Thiopurine S-methyltransferase	4.08	1	1	1	1	1.00664	0.943502	1.04148	0.997207	0.0496636		1.12526	1.06578	1.23291	1.14131	0.0847127		1.14451	0.0638562		1.15241	40.89	4.08	1	1					245	28.1621	6.22705		IPI00019400.1	IPI00019400	IPI00019400		IPI00019400	1		TPMT	thiopurine S-methyltransferase	Cytoplasm	enzyme	olsalazine
IPI00939124.2	cDNA FLJ58832, highly similar to Heterogeneous nuclear ribonucleoprotein A3	7.43	10	1	3	5	0.997076	0.980782	1.01675	0.998202	0.0180091		1.11748	1.15471	1.15451	1.14223	0.0214333		1.14429	0.000876569		1.15399	60.137	7.43	3	5					323	34.168	8.104		IPI00939124.2	IPI00939124	IPI00939124		IPI00939124	1		HNRNPA3	heterogeneous nuclear ribonucleoprotein A3	Nucleus	other
IPI01013280.1	cDNA FLJ54090, highly similar to 4F2 cell-surface antigen heavy chain	31.31	11	13	13	51	1.00195	1.01437	0.983572	0.999962	0.0154922		1.14512	1.1536	1.13301	1.14391	0.0103438		1.14395	0.00018021		1.16139	1123.27	31.31	13	44	91.98	16.63	7	7	511	55.9047	5.17334		IPI01013280.1	IPI01013280	IPI01013280		IPI01013280	1		SLC3A2	solute carrier family 3 (amino acid transporter heavy chain), member 2	Plasma Membrane	transporter
IPI00980553.1	cDNA FLJ50204, highly similar to 2,4-dienoyl-CoA reductase, mitochondrial	5.52	5	2	2	3	1.04607	0.972412	0.97349	0.997324	0.042219		1.21757	1.09616	1.10835	1.14069	0.0668569		1.14375	0.0348308		1.12891	60.73	5.52	2	3					326	34.9722	8.89502		IPI00980553.1	IPI00980553	IPI00980553		IPI00980553	1		DECR1	2,4-dienoyl CoA reductase 1, mitochondrial	Cytoplasm	enzyme
IPI00937239.2	40S ribosomal protein S21	32.1	3	3	3	6	1.01884	0.968158	1.00305	0.996686	0.0259368		1.13122	1.14141	1.14717	1.13993	0.00807654		1.14373	0.000797365		1.16284	109.824	32.1	3	5	25.58	12.35	1	1	81	8.84446	8.49951		IPI00937239.2	IPI00937239	IPI00937239		IPI00937239	1		RPS21	ribosomal protein S21	Cytoplasm	other
IPI00027180.1	CAAX prenyl protease 1 homolog	7.79	6	2	3	3	0.963817	0.935308	1.07221	0.990446	0.0722334		1.15707	1.09733	1.1437	1.1327	0.0313525		1.14362	0.0352202		1.14417	78.5361	7.79	3	3					475	54.7775	7.48877		IPI00027180.1	IPI00027180	IPI00027180		IPI00027180	1		ZMPSTE24	zinc metallopeptidase STE24	Nucleus	peptidase
IPI00019326.1	Adrenodoxin, mitochondrial	11.41	1	1	1	1	0.984812	1.02809	0.985498	0.999466	0.0247891		1.16556	1.02353	1.23772	1.14227	0.108978		1.14288	0.0913061		1.15288	42.55	11.41	1	1					184	19.3806	5.8335		IPI00019326.1	IPI00019326	IPI00019326		IPI00019326	1		FDX1	ferredoxin 1	Cytoplasm	transporter
IPI00220362.5	10 kDa heat shock protein, mitochondrial	82.35	4	5	11	106	1.01094	1.01692	0.977095	1.00165	0.0214761		1.1388	1.143	1.14927	1.14369	0.00526551		1.1418	0.000371338		1.15213	1880.38	82.35	11	77	417.93	62.75	8	29	102	10.9249	8.92432		IPI00220362.5	IPI00220362	IPI00220362		IPI00220362	1		HSPE1	heat shock 10kDa protein 1	Cytoplasm	enzyme
IPI00291328.3	NADH dehydrogenase [ubiquinone] flavoprotein 2, mitochondrial	8.03	2	2	2	3	0.965989	1.05169	0.982588	1.00009	0.0454531		1.17151	1.17825	1.07555	1.14177	0.0574443		1.14167	0.0285691		1.15458	66.6108	8.03	2	2	27.61	4.02	1	1	249	27.374	8.06006		IPI00291328.3	IPI00291328	IPI00291328		IPI00291328	1		NDUFV2	NADH dehydrogenase (ubiquinone) flavoprotein 2, 24kDa	Cytoplasm	enzyme
IPI00221088.5	40S ribosomal protein S9	42.78	7	12	12	51	1.01701	0.995692	0.997881	1.00353	0.0117249		1.19486	1.11068	1.13131	1.14562	0.0438792		1.14159	0.00562226		1.1499	890.987	42.78	12	45	70.27	16.49	4	6	194	22.5776	10.6528		IPI00221088.5	IPI00221088	IPI00221088		IPI00221088	1		RPS9	ribosomal protein S9	Cytoplasm	translation regulator
IPI00014238.2	Isoform Cytoplasmic of Lysyl-tRNA synthetase	11.73	3	5	5	12	0.989055	0.985389	1.01211	0.995517	0.0144839		1.20344	1.06313	1.14255	1.13637	0.0703588		1.14149	0.0273699		1.16035	341.705	11.73	5	11	25.08	1.51	1	1	597	68.0046	6.354		IPI00014238.2	IPI00014238	IPI00014238		IPI00014238	1		KARS	lysyl-tRNA synthetase	Cytoplasm	enzyme
IPI00063242.6	Isoform 2 of Serine/threonine-protein phosphatase PGAM5, mitochondrial	8.63	3	2	2	2	1.02107	1.00788	0.966311	0.998421	0.0285786		1.11205	1.13674	1.16845	1.13908	0.0282731		1.14088	0.00374269		1.1508	87.3664	8.63	2	2					255	28.0025	7.25439		IPI00063242.6	IPI00063242	IPI00063242		IPI00063242	1		PGAM5	phosphoglycerate mutase family member 5	Cytoplasm	enzyme
IPI00305383.1	Cytochrome b-c1 complex subunit 2, mitochondrial	8.17	1	3	3	4	0.99853	1.0348	0.964957	0.999429	0.0349307		1.12792	1.38334	0.909315	1.14019	0.237251		1.14084	0.366797		1.1874	76.2085	8.17	3	3	31.7	4.64	1	1	453	48.4129	8.63135		IPI00305383.1	IPI00305383	IPI00305383		IPI00305383	1		UQCRC2	ubiquinol-cytochrome c reductase core protein II	Cytoplasm	enzyme
IPI00654820.2	ATP synthase subunit a	4.24	1	1	1	2	0.939756	1.02057	1.03437	0.998231	0.0511096		1.19453	1.09617	1.1257	1.1388	0.0504729		1.14081	0.0275442		1.14979	84.0664	4.24	1	2					236	26.0324	9.99365		IPI00654820.2	IPI00654820	IPI00654820		IPI00654820	1		MT-ATP6	ATP synthase F0 subunit 6	Cytoplasm	transporter
IPI00418290.1	39S ribosomal protein L14, mitochondrial	6.9	1	1	1	1	1.01826	0.930935	1.04107	0.996754	0.0581303		1.18285	1.09261	1.13576	1.13708	0.0451347		1.14078	0.0298656		1.14804	54.96	6.9	1	1					145	15.9374	10.2427		IPI00418290.1	IPI00418290	IPI00418290		IPI00418290	1		MRPL14	mitochondrial ribosomal protein L14	Cytoplasm	other
IPI00844534.2	Uncharacterized protein	12.44	12	1	3	3	1.03543	0.9762	0.981051	0.99756	0.0328854		1.10333	1.11055	1.19885	1.13758	0.0531865		1.14036	0.017866		1.14906	65.4527	12.44	3	3					193	22.9431	8.07471		IPI00844534.2	IPI00844534	IPI00844534		IPI00844534	1		CAB39L	calcium binding protein 39-like	Cytoplasm	kinase
IPI00291006.2	Malate dehydrogenase, mitochondrial	78.99	3	19	19	223	1.00621	0.991509	0.992134	0.996617	0.00831219		1.14093	1.13201	1.13495	1.13596	0.00454687		1.13982	1.41026e-05		1.14377	6569.13	77.22	18	160	1177.96	53.25	14	63	338	35.4807	8.67529		IPI00291006.2	IPI00291006	IPI00291006		IPI00291006	1		MDH2	malate dehydrogenase 2, NAD (mitochondrial)	Cytoplasm	enzyme
IPI00220637.5	Seryl-tRNA synthetase, cytoplasmic	25.1	2	10	10	31	0.992909	1.01602	0.995228	1.00139	0.0127261		1.13094	1.11896	1.173	1.14097	0.0283812		1.13939	0.00147685		1.14178	802.345	25.1	10	29	39.41	4.67	2	2	514	58.7401	6.43018		IPI00220637.5	IPI00220637	IPI00220637		IPI00220637	1		SARS	seryl-tRNA synthetase	Cytoplasm	enzyme
IPI00007074.5	Tyrosyl-tRNA synthetase, cytoplasmic	39.39	1	19	19	36	0.986753	0.998982	0.988746	0.991494	0.00656093		1.15291	1.10008	1.13228	1.12842	0.0266267		1.1381	0.000983259		1.12261	756.345	39.39	19	30	83.22	11.17	6	6	528	59.1061	7.04932		IPI00007074.5	IPI00007074	IPI00007074		IPI00007074	1		YARS	tyrosyl-tRNA synthetase	Cytoplasm	enzyme
IPI00017526.1	Protein S100-P	42.11	1	3	3	7	1.0363	0.958459	1.03308	1.00928	0.0440407		1.14062	1.2122	1.0923	1.14837	0.0603243		1.13782	0.0321103		1.15022	204.376	42.11	3	7					95	10.3932	4.88135		IPI00017526.1	IPI00017526	IPI00017526		IPI00017526	1		S100P	S100 calcium binding protein P	Cytoplasm	other
IPI00976238.1	17 kDa protein	11.26	2	1	1	1	0.965105	1.05682	0.979286	1.0004	0.0493714		1.31984	1.15671	0.936834	1.13779	0.192201		1.13733	0.296645		1.14856	42.71	11.26	1	1					151	17.3871	5.16064		IPI00976238.1	IPI00976238	IPI00976238		IPI00976238	1		GOLGA1	golgin A1	Cytoplasm	other
IPI00022018.1	Dolichol-phosphate mannosyltransferase	18.85	4	4	4	4	0.979279	1.0477	1.00042	1.00913	0.0350307		1.20211	1.1436	1.09701	1.14757	0.0526671		1.13719	0.0192532		1.18306	105	18.85	4	4					260	29.6158	9.56885		IPI00022018.1	IPI00022018	IPI00022018		IPI00022018	1		DPM1	dolichyl-phosphate mannosyltransferase polypeptide 1, catalytic subunit	Cytoplasm	enzyme
IPI00029628.1	Reticulocalbin-2	15.77	3	3	3	5	0.971756	1.05705	0.987552	1.00545	0.0453757		1.15407	1.06182	1.21215	1.14268	0.0758117		1.13649	0.0546459		1.10602	257.487	15.77	3	5					317	36.8536	4.39893		IPI00029628.1	IPI00029628	IPI00029628		IPI00029628	1		RCN2	reticulocalbin 2, EF-hand calcium binding domain	Cytoplasm	other
IPI00013068.1	Eukaryotic translation initiation factor 3 subunit E	13.48	6	5	5	9	0.913312	1.06885	0.990574	0.990912	0.0777688		1.19697	1.12178	1.05778	1.12551	0.0696691		1.13583	0.0893335		1.16408	230.319	13.48	5	9					445	52.1874	6.03662		IPI00013068.1	IPI00013068	IPI00013068		IPI00013068	1		EIF3E	eukaryotic translation initiation factor 3, subunit E	Cytoplasm	other
IPI00219005.3	Peptidyl-prolyl cis-trans isomerase FKBP4	51.42	5	18	19	44	1.00248	0.993724	1.00099	0.999062	0.00468354		1.1478	1.13654	1.11635	1.13356	0.0159354		1.13463	0.000149916		1.11788	1421.81	51.42	19	42	28.27	4.36	2	2	459	51.7721	5.42725		IPI00219005.3	IPI00219005	IPI00219005		IPI00219005	1		FKBP4	FK506 binding protein 4, 59kDa	Nucleus	enzyme
IPI00956615.2	Medulloblastoma antigen MU-MB-2.50 (Fragment)	6.25	32	2	2	2	0.761895	1.22442	1.03439	1.0069	0.232483		1.25039	1.24056	0.936362	1.14244	0.178533		1.13461	0.468077		1.15549	65.6323	6.25	2	2					384	43.7093	5.50342		IPI00956615.2	IPI00956615	IPI00956615		IPI00956615	1		APOPT1	apoptogenic 1, mitochondrial	Cytoplasm	other
IPI00550746.4	Nuclear migration protein nudC	24.47	3	8	8	11	0.989991	1.00721	0.991575	0.996259	0.00951759		1.1268	1.10922	1.15502	1.13035	0.0231056		1.13459	0.000745675		1.13019	246.399	24.47	8	9	30.37	5.14	2	2	331	38.2191	5.37646		IPI00550746.4	IPI00550746	IPI00550746		IPI00550746	1		NUDC	nudC nuclear distribution protein	Cytoplasm	other
IPI00909181.1	GrpE protein homolog	11.22	2	2	2	10	1.00355	1.00378	0.996044	1.00113	0.00440245		1.0849	1.17851	1.14396	1.13579	0.0473381		1.13451	0.00800897		1.17142	320.024	11.22	2	8	62.22	5.61	1	2	196	21.8866	8.6167		IPI00909181.1	IPI00909181	IPI00909181		IPI00909181	1		GRPEL1	GrpE-like 1, mitochondrial (E. coli)	Cytoplasm	other
IPI00657874.1	Protein	2.33	3	1	1	1	1.01895	0.924611	1.04623	0.996598	0.0638175		1.11461	1.14282	1.1319	1.12978	0.0142283		1.13363	0.0242759		1.14137	43.22	2.33	1	1					386	42.6259	4.729		IPI00657874.1	IPI00657874	IPI00657874		IPI00657874	1		ZPR1	ZPR1 zinc finger	Nucleus	other
IPI00892657.1	Protein	4.41	2	1	1	1	0.983437	1.0121	1.00181	0.999116	0.0145208		1.22205	1.00566	1.16666	1.13146	0.112405		1.13246	0.113185		1.14158	53.58	4.41	1	1					295	34.8617	5.21143		IPI00892657.1	IPI00892657	IPI00892657		IPI00892657	1		NUCB1	nucleobindin 1	Cytoplasm	other
IPI00979499.1	endophilin-A2 isoform 2	7.81	3	2	2	3	0.932731	1.08016	0.922143	0.978346	0.0883353		1.02651	1.18281	1.11158	1.10696	0.078252		1.13147	0.132094		1.18313	73.0764	7.81	2	3					320	36.2814	5.14795		IPI00979499.1	IPI00979499	IPI00979499		IPI00979499	1		SH3GL1	SH3-domain GRB2-like 1	Cytoplasm	other
IPI00246058.10	Programmed cell death 6-interacting protein	10.48	5	6	6	17	1.01573	0.960622	1.03001	1.00212	0.0366425		1.12556	1.12946	1.14656	1.13386	0.0111718		1.13146	0.00398743		1.14267	458.943	10.48	6	16	27.25	1.5	1	1	868	95.9631	6.52197		IPI00246058.10	IPI00246058.	IPI00246058		IPI00246058	1		PDCD6IP	programmed cell death 6 interacting protein	Cytoplasm	other
IPI00396485.3	Elongation factor 1-alpha 1	43.29	8	5	15	156	1.02849	0.942073	1.02002	0.996861	0.0476358		1.12194	1.09367	1.16795	1.12785	0.0374902		1.13141	0.0200713		1.14513	3149.86	41.13	14	119	422.7	23.38	10	37	462	50.1091	9.01221		IPI00396485.3	IPI00396485	IPI00396485		IPI00396485	1		EEF1A1	eukaryotic translation elongation factor 1 alpha 1	Cytoplasm	translation regulator
IPI00306960.3	Asparaginyl-tRNA synthetase, cytoplasmic	32.3	6	15	15	43	0.993705	1.00622	0.990758	0.996895	0.00821077		1.17006	1.11336	1.09982	1.12775	0.0372655		1.13126	0.00402951		1.14313	1369.89	32.3	15	38	81.81	11.86	5	5	548	62.9025	6.25244		IPI00306960.3	IPI00306960	IPI00306960		IPI00306960	1		NARS	asparaginyl-tRNA synthetase	Cytoplasm	enzyme
IPI00024403.1	Copine-3	10.99	20	4	4	12	1.00295	1.01976	0.966514	0.996409	0.0272193		1.14527	1.1088	1.12733	1.12713	0.0182336		1.13119	0.00229979		1.16078	256.328	10.99	4	12					537	60.0921	5.84619		IPI00024403.1	IPI00024403	IPI00024403		IPI00024403	1		CPNE3	copine III	Cytoplasm	kinase
IPI00419880.6	40S ribosomal protein S3a	57.95	12	16	16	44	1.00498	1.00824	0.984102	0.999108	0.0130971		1.12582	1.13553	1.1284	1.12992	0.00502876		1.13093	8.59954e-05		1.13132	850.084	57.95	16	39	83.17	9.47	3	5	264	29.9257	9.72998		IPI00419880.6	IPI00419880	IPI00419880		IPI00419880	1		RPS3A	ribosomal protein S3A	Nucleus	other
IPI00655650.2	40S ribosomal protein S26	20.87	4	2	2	6	1.04956	0.900301	1.03615	0.995339	0.082578		1.1143	1.13308	1.12862	1.12533	0.00981325		1.1306	0.0536749		1.13316	159.805	20.87	2	3	76.79	20.87	2	3	115	13.0071	11.0044		IPI00655650.2	IPI00655650	IPI00655650		IPI00655650	1		RPS26	ribosomal protein S26	Cytoplasm	other
IPI00022891.3	ADP/ATP translocase 1	46.31	3	4	13	60	0.988136	1.02629	0.993993	1.00281	0.0205462		1.2127	1.17491	1.01336	1.13365	0.105878		1.13048	0.103496		1.12811	1056.12	46.31	13	53	62.84	11.07	4	7	298	33.0432	9.75928		IPI00022891.3	IPI00022891	IPI00022891		IPI00022891	1		SLC25A4	solute carrier family 25 (mitochondrial carrier; adenine nucleotide translocator), member 4	Cytoplasm	transporter	clodronic acid
IPI00984941.1	Uncharacterized protein	36.69	6	3	3	10	1.01157	0.951843	1.03236	0.998593	0.0417999		1.15607	1.10044	1.12996	1.12882	0.0278368		1.13041	0.0108936		1.14754	349.67	36.69	3	8	38.45	17.99	2	2	139	15.0988	7.21045		IPI00984941.1	IPI00984941	IPI00984941		IPI00984941	1		LYPLA1	lysophospholipase I	Cytoplasm	enzyme
IPI01009738.1	Isoform 3 of Golgin subfamily A member 4	0.31	4	1	1	1	0.868624	0.972689	1.15811	0.999809	0.146638		1.12986			1.12986	#DIV/0!		1.13007	#DIV/0!		0.37417	23.26	0.31	1	1					2223	260.165	5.40186		IPI01009738.1	IPI01009738	IPI01009738		IPI01009738	1		GOLGA4	golgin A4	Cytoplasm	other
IPI00011416.2	Delta(3,5)-Delta(2,4)-dienoyl-CoA isomerase, mitochondrial	50.61	11	14	15	114	1.01049	0.970679	1.00655	0.995906	0.0219363		1.13577	1.12683	1.11252	1.12504	0.0117304		1.12967	0.000846912		1.14419	2744.22	50.61	15	96	315.42	23.17	7	18	328	35.7934	8.00146		IPI00011416.2	IPI00011416	IPI00011416		IPI00011416	1		ECH1	enoyl CoA hydratase 1, peroxisomal	Cytoplasm	enzyme
IPI00328885.3	Uncharacterized protein	0.27	1	1	1	1	1.80982	1.16339		1.4866	0.45709		1.87264	1.71914	1.44481	1.67886	0.216742		1.12933	0.554818		1.69519	29.94	0.27	1	1					3708	383.568	5.98584		IPI00328885.3	IPI00328885	IPI00328885		IPI00328885	1		IGFN1	immunoglobulin-like and fibronectin type III domain containing 1	Nucleus	other
IPI00024993.4	Enoyl-CoA hydratase, mitochondrial	43.45	1	10	10	77	0.997005	1.02281	0.987486	1.00243	0.0182783		1.11703	1.1564	1.12088	1.13144	0.0217039		1.12869	0.00140579		1.12948	2783.61	43.45	10	68	150.22	14.83	4	9	290	31.3671	8.07471		IPI00024993.4	IPI00024993	IPI00024993		IPI00024993	1		ECHS1	enoyl CoA hydratase, short chain, 1, mitochondrial	Cytoplasm	enzyme
IPI00911039.1	cDNA FLJ54408, highly similar to Heat shock 70 kDa protein 1	49.83	6	1	21	127	1.0014	1.01279	0.992004	1.00207	0.0104086		1.15393	1.13299	1.1058	1.13091	0.0241334		1.12858	0.00105488		1.15876	3209.97	49.83	21	113	226.64	15.7	8	14	586	63.8849	5.5542		IPI00911039.1	IPI00911039	IPI00911039		IPI00911039	0
IPI00015891.1	Prefoldin subunit 4	17.91	2	2	2	3	0.764018	1.34198	0.923411	1.0098	0.298507		1.22841	1.164	1.02574	1.13939	0.103552		1.12833	0.516699		1.17827	111.925	17.91	2	3					134	15.3046	4.52588		IPI00015891.1	IPI00015891	IPI00015891		IPI00015891	1		PFDN4	prefoldin subunit 4	Cytoplasm	other
IPI00165092.3	Tyrosyl-tRNA synthetase, mitochondrial	8.6	2	2	2	2	0.98259	1.00235	1.00928	0.998072	0.0138488		1.06971	1.199	1.10926	1.12599	0.0662481		1.12817	0.0306831		1.13835	88.1232	8.6	2	2					477	53.1657	8.98291		IPI00165092.3	IPI00165092	IPI00165092		IPI00165092	1		YARS2	tyrosyl-tRNA synthetase 2, mitochondrial	Cytoplasm	enzyme
IPI00908425.1	cDNA FLJ51230, highly similar to Abhydrolase domain-containing protein 2	4.84	2	1	1	1	0.838904	1.23895	0.941274	1.00638	0.207816		1.08863	1.30581	1.0109	1.13511	0.152849		1.12792	0.436152		1.14801	35.49	4.84	1	1					289	32.9035	5.64307		IPI00908425.1	IPI00908425	IPI00908425		IPI00908425	1		ABHD2	abhydrolase domain containing 2	Other	enzyme
IPI00908614.1	cDNA FLJ51287, highly similar to WD repeat protein 39	7.95	2	1	1	1	0.90418	1.04196	1.0566	1.00091	0.0840921		0.953986	0.981492	1.44957	1.12835	0.278525		1.12732	0.490301		1.13957	29.71	7.95	1	1					302	33.7319	5.021		IPI00908614.1	IPI00908614	IPI00908614		IPI00908614	0
IPI00854594.2	cDNA FLJ61683, moderately similar to Lysosomal-associated multitransmembrane protein	0.8	3	1	1	1	0.993643	0.983304	1.01798	0.998308	0.0178003		1.12326	1.12711	1.12565	1.12534	0.00194532		1.12725	0.000251971		1.13674	18.13	0.8	1	1					625	70.8367	8.95361		IPI00854594.2	IPI00854594	IPI00854594		IPI00854594	1		AFAP1L1	actin filament associated protein 1-like 1	Other	other
IPI00946597.1	Uncharacterized protein	5.33	3	2	2	3	0.958266	1.01197	1.00141	0.990547	0.0284503		1.12724	1.08279	1.13751	1.11584	0.029083		1.12649	0.00594836		1.13157	79.0367	5.33	2	3					394	43.7696	6.34131		IPI00946597.1	IPI00946597	IPI00946597		IPI00946597	1		AGK	acylglycerol kinase	Cytoplasm	kinase
IPI00026271.5	40S ribosomal protein S14	36.42	4	5	5	34	0.991261	1.001	0.998148	0.996803	0.00500709		1.1309	1.12388	1.11383	1.12287	0.00857944		1.12647	2.53491e-05		1.12873	602.138	36.42	5	21	181.69	29.14	3	13	151	16.2625	10.0522		IPI00026271.5	IPI00026271	IPI00026271		IPI00026271	1		RPS14	ribosomal protein S14	Cytoplasm	translation regulator
IPI00011454.1	Isoform 2 of Neutral alpha-glucosidase AB	22.46	6	17	17	38	0.999739	1.01258	0.990676	1.001	0.0110084		1.12363	1.1391	1.11913	1.12729	0.0104755		1.12616	0.000135378		1.10208	948.611	22.46	17	35	34.17	4.45	3	3	966	109.369	6.23975		IPI00011454.1	IPI00011454	IPI00011454		IPI00011454	1		GANAB	glucosidase, alpha; neutral AB	Cytoplasm	enzyme
IPI00877635.1	Ribosomal protein L3, isoform CRA_b	28.21	7	9	9	22	1.02282	0.959123	1.02208	1.00134	0.036564		1.12653	1.12618	1.12946	1.12739	0.00180164		1.12588	0.00396953		1.13209	479.22	28.21	9	22					351	40.2416	10.0083		IPI00877635.1	IPI00877635	IPI00877635		IPI00877635	1		RPL3	ribosomal protein L3	Cytoplasm	other	omacetaxine mepesuccinate
IPI01014815.1	Uncharacterized protein	2.16	4	1	1	1	1.0641	0.982203	0.945588	0.997298	0.0606828		1.17676	1.16531	1.02573	1.1226	0.0840852		1.12564	0.104478		1.13399	37.71	2.16	1	1					370	42.1164	6.21436		IPI01014815.1	IPI01014815	IPI01014815		IPI01014815	1		GYS1	glycogen synthase 1 (muscle)	Cytoplasm	enzyme
IPI00925737.1	Uncharacterized protein	11.76	2	2	2	3	1.00775	0.979204	1.00683	0.997929	0.0162229		1.12965	1.10256	1.1371	1.12311	0.0181757		1.12544	0.000881067		1.13446	99.5211	11.76	2	2	29.93	6.95	1	1	187	20.7318	6.93213		IPI00925737.1	IPI00925737	IPI00925737		IPI00925737	1		PSPH	phosphoserine phosphatase	Cytoplasm	phosphatase
IPI00008868.4	Microtubule-associated protein 1B	3.32	5	5	5	6	0.970329	1.06236	1.02745	1.02005	0.0464594		1.16054	1.18547	1.09709	1.1477	0.0455669		1.12515	0.0273353		1.1577	250.878	3.32	5	6					2468	270.468	4.80518		IPI00008868.4	IPI00008868	IPI00008868		IPI00008868	1		MAP1B	microtubule-associated protein 1B	Cytoplasm	other
IPI00013296.3	40S ribosomal protein S18	30.92	2	6	6	21	1.01272	0.992194	1.00057	1.00183	0.0103207		1.12696	1.12455	1.12872	1.12674	0.00209437		1.12469	3.3152e-05		1.1414	504.165	30.92	6	17	71.69	19.08	3	4	152	17.7079	10.9897		IPI00013296.3	IPI00013296	IPI00013296		IPI00013296	0
IPI00965400.1	Ribosomal protein L37	17.57	3	2	2	4	0.990072	1.00904	0.983475	0.994197	0.0132741		1.08611	1.14816	1.11988	1.11805	0.0310633		1.12458	0.00315036		1.12583	34.2143	17.57	2	4					74	8.47435	10.3452		IPI00965400.1	IPI00965400	IPI00965400		IPI00965400	1		RPL37	ribosomal protein L37	Cytoplasm	other
IPI00060627.2	Coiled-coil domain-containing protein 124	9.87	1	2	2	4	0.981841	0.952364	1.06262	0.998941	0.0570808		1.29365	1.11369	0.962514	1.12328	0.165775		1.12448	0.286634		1.13806	190.729	9.87	2	4					223	25.8196	9.53955		IPI00060627.2	IPI00060627	IPI00060627		IPI00060627	1		CCDC124	coiled-coil domain containing 124	Other	other
IPI00793420.1	Bone morphogenic protein type II receptor	0.94	4	1	1	1	0.925787	1.01652	1.05776	1.00002	0.0675155		1.09149	1.16178	1.11902	1.1241	0.0354173		1.12407	0.047892		1.13589	19.6	0.94	1	1					530	59.9244	5.65576		IPI00793420.1	IPI00793420	IPI00793420		IPI00793420	1		BMPR2	bone morphogenetic protein receptor, type II (serine/threonine kinase)	Plasma Membrane	kinase
IPI00401264.5	Endoplasmic reticulum resident protein 44	26.35	1	7	7	14	1.00209	1.01617	0.993943	1.00407	0.011247		1.12249	1.12829	1.13445	1.12841	0.00597887		1.12384	7.17268e-05		1.11947	431.047	26.35	7	13	21.75	2.46	1	1	406	46.9414	5.26221		IPI00401264.5	IPI00401264	IPI00401264		IPI00401264	1		ERP44	endoplasmic reticulum protein 44	Cytoplasm	enzyme
IPI00377161.8	Isoform 2 of 3-hydroxyisobutyryl-CoA hydrolase, mitochondrial	15.68	7	3	3	6	1.02456	0.93613	0.990841	0.983845	0.0446303		1.12841	1.09091	1.09563	1.10498	0.020425		1.12313	0.0129012		1.07383	251.927	15.68	3	6					338	37.9876	8.54346		IPI00377161.8	IPI00377161	IPI00377161		IPI00377161	1		HIBCH	3-hydroxyisobutyryl-CoA hydrolase	Cytoplasm	enzyme
IPI00008167.1	Sodium/potassium-transporting ATPase subunit beta-3	13.98	5	3	3	4	0.992133	0.979866	1.02275	0.99825	0.0220861		1.12264	1.1134	1.12652	1.12085	0.00673723		1.12282	0.000776547		1.09465	113.405	13.98	3	3	38.34	3.58	1	1	279	31.4921	8.35303		IPI00008167.1	IPI00008167	IPI00008167		IPI00008167	1		ATP1B3	ATPase, Na+/K+ transporting, beta 3 polypeptide	Plasma Membrane	transporter
IPI00552214.1	Uncharacterized protein	5.48	2	1	1	1	1.03089	0.916129	1.04169	0.996236	0.0695841		1.16816	1.02175	1.16512	1.11834	0.0836663		1.12257	0.123877		1.12874	61.92	5.48	1	1					219	24.9229	5.021		IPI00552214.1	IPI00552214	IPI00552214		IPI00552214	1		EMD	emerin	Nucleus	other
IPI00645510.1	Ubiquitin-fold modifier 1	27.16	2	2	2	5	1.02393	0.956405	1.00109	0.993806	0.0343455		1.0511	1.11436	1.18026	1.11524	0.0645867		1.12219	0.04523		1.13822	197.893	27.16	2	5					81	8.65561	9.46631		IPI00645510.1	IPI00645510	IPI00645510		IPI00645510	1		UFM1	ubiquitin-fold modifier 1	Cytoplasm	other
IPI00168292.3	Isoform 2 of 28S ribosomal protein S35, mitochondrial	12.89	3	2	2	3	1.05812	0.912771	0.989071	0.986655	0.0727056		1.17844	1.04744	1.09569	1.10719	0.0662534		1.12217	0.101061		1.13151	147.949	12.89	2	3					287	32.6968	6.93213		IPI00168292.3	IPI00168292	IPI00168292		IPI00168292	1		MRPS35	mitochondrial ribosomal protein S35	Cytoplasm	other
IPI00011200.5	D-3-phosphoglycerate dehydrogenase	45.03	4	21	21	155	1.01128	0.9901	0.998784	1.00005	0.010646		1.12284	1.12928	1.11438	1.12217	0.00747216		1.12211	8.36749e-05		1.13391	4445.57	45.03	21	119	508.26	27.77	13	36	533	56.6144	6.7124		IPI00011200.5	IPI00011200	IPI00011200		IPI00011200	1		PHGDH	phosphoglycerate dehydrogenase	Cytoplasm	enzyme
IPI00186290.6	Elongation factor 2	49.42	4	35	35	209	1.00286	0.991479	1.00419	0.999512	0.00698779		1.11014	1.12138	1.13154	1.12102	0.0107027		1.12157	7.96638e-05		1.1279	6173.46	49.42	35	189	297.83	11.54	9	20	858	95.277	6.82959		IPI00186290.6	IPI00186290	IPI00186290		IPI00186290	1		EEF2	eukaryotic translation elongation factor 2	Cytoplasm	translation regulator
IPI00982504.1	7 kDa protein	28.57	4	1	1	2	0.987235	1.02833	0.98275	0.999438	0.0251198		1.09498	1.14134	1.12623	1.12085	0.0236442		1.12148	0.00366301		1.13245	94.49	28.57	1	1	25.22	28.57	1	1	63	6.76368	10.3892		IPI00982504.1	IPI00982504	IPI00982504		IPI00982504	1		MRPL11	mitochondrial ribosomal protein L11	Cytoplasm	other
IPI00946775.1	Uncharacterized protein	1.16	6	1	1	1	1.01249	1.06795	0.91956	1	0.0749799		1.26946	1.22123	0.872089	1.12093	0.216846		1.12093	0.412952		1.13225	26.39	1.16	1	1					778	85.231	4.95752		IPI00946775.1	IPI00946775	IPI00946775		IPI00946775	1		AKAP2	A kinase (PRKA) anchor protein 2	Plasma Membrane	other
IPI00745075.4	Putative WASH complex subunit FAM21	4.87	16	1	1	1	0.699886	1.28301	1.04511	1.00933	0.293205		0.894246	1.35744	1.14156	1.13108	0.231773		1.12062	0.602747		1.14524	43.97	4.87	1	1					308	33.3517	5.35107		IPI00745075.4	IPI00745075	IPI00745075		IPI00745075	0
IPI01013861.1	Uncharacterized protein	2.07	2	1	1	1	0.941947	0.955419	1.09779	0.998386	0.0863504		1.16644	1.16116	1.02841	1.11867	0.0782156		1.12048	0.14826		1.13005	22.26	2.07	1	1					386	45.066	8.74854		IPI01013861.1	IPI01013861	IPI01013861		IPI01013861	1		CAPN6	calpain 6	Cytoplasm	peptidase
IPI00924813.1	Similar to Ribosomal protein L37a	24.14	5	2	2	2	1.01277	0.960612	1.0182	0.997196	0.0317989		1.11911	1.11365	1.11894	1.11723	0.00310418		1.12037	0.00287823		1.12858	35.1834	24.14	2	2					58	6.56355	10.4478		IPI00924813.1	IPI00924813	IPI00924813		IPI00924813	1		RPL37A	ribosomal protein L37a	Cytoplasm	other
IPI00029473.5	Protein Njmu-R1	2.78	1	1	1	1	1.02696	0.923153	1.03925	0.996453	0.0637764		1.15318	0.865964	1.3278	1.11565	0.233197		1.11962	0.441249		1.12501	54.78	2.78	1	1					396	44.5929	5.03369		IPI00029473.5	IPI00029473	IPI00029473		IPI00029473	1		C17orf75	chromosome 17 open reading frame 75	Extracellular Space	other
IPI00215918.3	ADP-ribosylation factor 4	60	15	5	8	41	0.990177	1.0334	1.00044	1.00801	0.0225838		1.16056	1.16137	1.06368	1.12854	0.0561692		1.11957	0.0260921		1.10517	1121.6	60	8	34	65.75	18.89	4	7	180	20.4977	7.13721		IPI00215918.3	IPI00215918	IPI00215918		IPI00215918	1		ARF4	ADP-ribosylation factor 4	Cytoplasm	other
IPI00030920.2	Isoform 1 of Mannose-1-phosphate guanyltransferase beta	10	2	3	3	3	1.01088	0.921765	1.05729	0.996645	0.0688767		1.12053	1.14484	1.0818	1.11572	0.0317939		1.11948	0.0530558		1.12719	132.712	10	3	3					360	39.8086	6.60986		IPI00030920.2	IPI00030920	IPI00030920		IPI00030920	1		GMPPB	GDP-mannose pyrophosphorylase B	Cytoplasm	enzyme
IPI00939560.1	thioredoxin domain-containing protein 5 isoform 3	21.3	3	6	6	10	1.00149	0.993374	0.994284	0.996384	0.004449		1.12751	1.14492	1.07237	1.11494	0.0378743		1.11898	0.00575094		1.08258	403.689	21.3	6	10					324	36.155	5.46533		IPI00939560.1	IPI00939560	IPI00939560		IPI00939560	0
IPI00641917.1	14 kDa protein	8	5	1	1	1	1.04276	0.915445	1.02996	0.996054	0.0701031		1.17941	1.06163	1.10246	1.1145	0.0598069		1.11892	0.0899739		1.12509	34.94	8	1	1					125	14.2968	4.64014		IPI00641917.1	IPI00641917	IPI00641917		IPI00641917	1		CDC123	cell division cycle 123	Cytoplasm	other
IPI00025874.2	Dolichyl-diphosphooligosaccharide--protein glycosyltransferase subunit 1 precursor	35.29	5	20	20	70	1.00573	1.00281	1.00119	1.00324	0.00230036		1.12295	1.11753	1.12481	1.12177	0.00378148		1.11814	1.2926e-06		1.13589	1494.09	35.29	20	54	217.09	20.28	10	16	646	72.733	6.27783		IPI00025874.2	IPI00025874	IPI00025874		IPI00025874	1		RPN1	ribophorin I	Cytoplasm	enzyme
IPI00759723.1	Isoform Monomeric of Arginyl-tRNA synthetase, cytoplasmic	21.6	5	11	11	21	1.01096	0.988307	0.996359	0.998541	0.0114813		1.08455	1.12546	1.1387	1.11624	0.0282245		1.11787	0.00259603		1.11333	702.91	21.6	11	17	72.62	7.48	4	4	588	67.0975	6.55127		IPI00759723.1	IPI00759723	IPI00759723		IPI00759723	1		RARS	arginyl-tRNA synthetase	Cytoplasm	enzyme
IPI01016010.1	Uncharacterized protein	2.89	6	1	1	2	1.08606	1.01951	0.887986	0.997854	0.1008		0.865625	1.48734	0.99208	1.11502	0.328585		1.11741	0.586644		1.1301	99.0564	2.89	1	2					485	55.7928	9.71533		IPI01016010.1	IPI01016010	IPI01016010		IPI01016010	1		DDX24	DEAD (Asp-Glu-Ala-Asp) box helicase 24	Nucleus	enzyme
IPI00941900.1	Isoform 1 of Calumenin	29.21	9	6	6	11	0.995294	0.991383	0.994145	0.993607	0.00201008		1.07613	1.12607	1.12743	1.10988	0.0292355		1.11702	0.00234883		1.12307	310.593	29.21	6	11					315	37.0835	4.64014		IPI00941900.1	IPI00941900	IPI00941900		IPI00941900	1		CALU	calumenin	Cytoplasm	other
IPI00015954.1	GTP-binding protein SAR1a	21.21	5	1	3	4	0.951668	1.05056	0.999112	1.00045	0.0494617		1.10183	1.03129	1.21814	1.11709	0.0943561		1.11659	0.130789		1.12786	131.977	21.21	3	4					198	22.3525	6.68311		IPI00015954.1	IPI00015954	IPI00015954		IPI00015954	1		SAR1A	secretion associated, Ras related GTPase 1A	Cytoplasm	enzyme
IPI00797148.1	Isoform 2 of Heterogeneous nuclear ribonucleoprotein A1	38.95	27	7	10	27	0.991739	1.01112	0.993812	0.998889	0.0106391		1.11156	1.09775	1.13668	1.11533	0.0197353		1.11657	0.000845462		1.12829	857.204	38.95	9	24	44.87	12.73	3	3	267	29.3682	9.14404		IPI00797148.1	IPI00797148	IPI00797148		IPI00797148	1		HNRNPA1	heterogeneous nuclear ribonucleoprotein A1	Nucleus	other
IPI00258833.1	sorting nexin-6 isoform a	3.79	3	1	1	1	0.963548	0.999342	1.03441	0.999099	0.0354293		1.10175	1.04875	1.19595	1.11548	0.0745528		1.11649	0.0710428		1.12636	61.66	3.79	1	1					290	33.5494	8.57275		IPI00258833.1	IPI00258833	IPI00258833		IPI00258833	1		SNX6	sorting nexin 6	Cytoplasm	transporter
IPI00221089.5	40S ribosomal protein S13	39.07	3	7	7	38	1.00624	1.00138	0.994111	1.00058	0.00610466		1.10923	1.1218	1.11676	1.11593	0.00632668		1.11528	2.22114e-05		1.11842	631.629	39.07	7	29	82.81	29.8	5	9	151	17.2117	10.5356		IPI00221089.5	IPI00221089	IPI00221089		IPI00221089	1		RPS13	ribosomal protein S13	Other	other
IPI00892718.2	Isoform 2 of Enoyl-CoA hydratase domain-containing protein 3, mitochondrial	13.95	2	1	1	1	0.863134	1.38731	0.777953	1.00946	0.329981		1.29233	0.931001	1.15371	1.12568	0.182287		1.11513	0.621664		1.1349	76.9	13.95	1	1					172	18.3686	8.30908		IPI00892718.2	IPI00892718	IPI00892718		IPI00892718	1		ECHDC3	enoyl CoA hydratase domain containing 3	Cytoplasm	enzyme
IPI00966744.1	Uncharacterized protein	15.28	9	1	1	3	1.02125	0.931011	1.03746	0.996573	0.0573538		1.05305	1.23988	1.04033	1.11109	0.111716		1.11491	0.189374		1.12369	99.7764	15.28	1	2	21.57	15.28	1	1	72	8.20811	8.88037		IPI00966744.1	IPI00966744	IPI00966744		IPI00966744	0
IPI01012504.1	6-phosphogluconate dehydrogenase, decarboxylating	44.47	5	17	17	61	0.99304	1.00146	1.00367	0.999393	0.00561189		1.09972	1.11674	1.12569	1.11405	0.013194		1.11473	0.000157509		1.1023	2045.35	42.98	16	55	79.6449	10	5	6	470	51.8393	7.44482		IPI01012504.1	IPI01012504	IPI01012504		IPI01012504	1		PGD	phosphogluconate dehydrogenase	Cytoplasm	enzyme
IPI00465361.4	60S ribosomal protein L13	25.59	3	6	6	19	1.00157	0.985861	1.00199	0.996476	0.00919564		1.13169	1.07834	1.12012	1.11005	0.0280637		1.11398	0.00263859		1.12408	351.915	25.59	6	16	76.05	9.95	2	3	211	24.2465	11.6489		IPI00465361.4	IPI00465361	IPI00465361		IPI00465361	1		RPL13	ribosomal protein L13	Cytoplasm	other
IPI00293434.2	Signal recognition particle 14 kDa protein	53.68	1	5	5	18	0.985729	1.00779	1.00009	0.997871	0.0111986		1.09675	1.15529	1.08151	1.11118	0.0389492		1.11355	0.00838416		1.09719	601.99	53.68	5	18					136	14.5608	10.0376		IPI00293434.2	IPI00293434	IPI00293434		IPI00293434	1		SRP14	signal recognition particle 14kDa (homologous Alu RNA binding protein)	Cytoplasm	other
IPI00387088.1	Isoform 4 of FAD synthase	7.14	6	1	1	1	1.02083	1.027	0.94898	0.998938	0.0433742		0.987198	1.20701	1.14139	1.11187	0.112841		1.11305	0.180979		1.12438	52.62	7.14	1	1					294	32.3491	5.70654		IPI00387088.1	IPI00387088	IPI00387088		IPI00387088	1		FLAD1	flavin adenine dinucleotide synthetase 1	Cytoplasm	enzyme
IPI01012111.1	Similar to 60S ribosomal protein L29	5.16	2	1	1	7	0.998418	1.00235	0.995108	0.998626	0.00362615		1.11738	1.10418	1.11299	1.11152	0.00672123		1.11305	1.38213e-05		1.11512	40.4518	5.16	1	3	37.69	5.16	1	4	155	17.2207	11.4878		IPI01012111.1	IPI01012111	IPI01012111		IPI01012111	0
IPI01015128.2	Uncharacterized protein	1.1	3	1	2	3	1.09166	0.986433	0.912946	0.997011	0.0898232		1.0098	1.07907	1.24019	1.10969	0.11821		1.11301	0.258975		1.12118	59.6211	1.1	2	3					1728	194.717	6.85889		IPI01015128.2	IPI01015128	IPI01015128		IPI01015128	1		MTOR	mechanistic target of rapamycin (serine/threonine kinase)	Nucleus	kinase	ridaforolimus, OSI-027, methotrexate/sirolimus/tacrolimus, dactolisib, everolimus/exemestane, lenalidomide/temsirolimus, imatinib/sirolimus, cyclophosphamide/sirolimus, cyclosporine A/sirolimus/tacrolimus, sirolimus, temsirolimus, tacrolimus, everolimus, pimecrolimus
IPI01022001.1	Uncharacterized protein	48.1	27	7	8	42	1.01152	0.983607	1.01505	1.00339	0.0172268		1.12676	1.10422	1.11929	1.11675	0.0114827		1.11298	0.000689733		1.1236	1270.76	48.1	8	37	68.87	24.05	4	5	237	27.7067	4.65283		IPI01022001.1	IPI01022001	IPI01022001		IPI01022001	1		NAP1L1	nucleosome assembly protein 1-like 1	Nucleus	other
IPI01017876.1	Isoform 2 of Acetolactate synthase-like protein	10.27	5	1	1	1	1.15417	0.822083	1.00077	0.992341	0.166204		1.08239	0.84428	1.38664	1.10444	0.271854		1.11296	0.575217		1.11389	79.78	10.27	1	1					224	23.1803	8.35303		IPI01017876.1	IPI01017876	IPI01017876		IPI01017876	1		ILVBL	ilvB (bacterial acetolactate synthase)-like	Cytoplasm	enzyme
IPI00008044.1	PRO3077	5.88	1	1	1	1	0.994632	0.983531	1.01673	0.998299	0.0169025		1.11311	1.10762	1.11123	1.11065	0.00278981		1.11255	0.000342431		1.12186	23.8	5.88	1	1					119	13.2131	9.56885		IPI00008044.1	IPI00008044	IPI00008044		IPI00008044	0
IPI00014812.1	28S ribosomal protein S21, mitochondrial	13.79	1	1	1	1	0.973444	1.02508	1.00015	0.999555	0.025821		1.02585	1.22207	1.08606	1.11132	0.100519		1.11182	0.135562		1.12375	70.04	13.79	1	1					87	10.7345	10.2134		IPI00014812.1	IPI00014812	IPI00014812		IPI00014812	1		MRPS21	mitochondrial ribosomal protein S21	Cytoplasm	other
IPI00719793.1	Isoform 2 of Izumo sperm-egg fusion protein 1	3.61	2	1	1	5	1.00687	0.971093	1.00427	0.994078	0.0199472		1.1213	1.08297	1.11061	1.10496	0.0197782		1.11154	0.00239407		1.1159	48.9789	3.61	1	5					194	21.7437	7.56201		IPI00719793.1	IPI00719793	IPI00719793		IPI00719793	1		IZUMO1	izumo sperm-egg fusion 1	Cytoplasm	other
IPI00642936.2	glutathione S-transferase omega-1 isoform 3	11.74	3	3	3	9	0.994587	1.00943	0.989698	0.997906	0.0102775		1.10765	1.09518	1.12447	1.1091	0.0146995		1.11143	0.000426343		1.12524	102.609	11.74	3	8	21.87	3.76	1	1	213	24.7796	6.1001		IPI00642936.2	IPI00642936	IPI00642936		IPI00642936	1		GSTO1	glutathione S-transferase omega 1	Cytoplasm	enzyme
IPI00013415.1	40S ribosomal protein S7	36.08	3	6	6	26	1.00371	0.981795	0.998728	0.994745	0.0114886		1.12918	1.10229	1.08513	1.10553	0.022203		1.11137	0.00154889		1.13884	721.983	36.08	6	24	32.05	8.76	2	2	194	22.1133	10.0962		IPI00013415.1	IPI00013415	IPI00013415		IPI00013415	1		RPS7	ribosomal protein S7	Cytoplasm	other
IPI00604713.6	cDNA FLJ41699 fis, clone HCHON2004776, highly similar to Homo sapiens cytoskeleton-associated protein 4 (CKAP4), mRNA	20.15	4	8	8	20	0.988005	1.00175	1.00749	0.999083	0.0100147		1.08548	1.08669	1.15642	1.10953	0.0406168		1.11055	0.0102385		1.11795	645.131	20.15	8	19	19.95	1.73	1	1	521	58.1158	5.24951		IPI00604713.6	IPI00604713	IPI00604713		IPI00604713	1		CKAP4	cytoskeleton-associated protein 4	Cytoplasm	other
IPI00965867.1	Protein	13.13	4	1	1	1	1.08923	1.06483	0.842504	0.998856	0.135953		1.13461	0.91596	1.277	1.10919	0.181857		1.11046	0.447363		1.11893	32.71	13.13	1	1					160	18.1513	5.08447		IPI00965867.1	IPI00965867	IPI00965867		IPI00965867	1		IPO11	importin 11	Nucleus	transporter
IPI00026781.3	Fatty acid synthase	34.89	7	62	62	252	0.995636	1.00879	1.00252	1.00232	0.00657797		1.11683	1.11969	1.1001	1.11221	0.0105807		1.10964	0.000107063		1.10754	7291.18	34.65	61	221	353.51	10.04	22	31	2511	273.254	6.44287		IPI00026781.3	IPI00026781	IPI00026781		IPI00026781	1		FASN	fatty acid synthase	Cytoplasm	enzyme	orlistat, cerulenin
IPI00795504.3	Uncharacterized protein	6.39	5	2	2	2	0.890285	1.08893	1.02121	1.00014	0.100985		1.10899	1.2221	0.997958	1.10968	0.112071		1.10952	0.276931		1.12196	51.4564	6.39	2	2					532	59.4913	6.1001		IPI00795504.3	IPI00795504	IPI00795504		IPI00795504	1		ALCAM	activated leukocyte cell adhesion molecule	Plasma Membrane	other
IPI00479108.1	Isoform 2 of Carnitine O-palmitoyltransferase 1, liver isoform	2.25	2	1	1	4	1.03279	0.960787	0.991923	0.995167	0.0361116		1.18841	1.06989	1.05337	1.10389	0.0736614		1.10925	0.0833614		1.13783	161.4	2.25	1	4					756	86.1836	8.44092		IPI00479108.1	IPI00479108	IPI00479108		IPI00479108	1		CPT1A	carnitine palmitoyltransferase 1A (liver)	Cytoplasm	enzyme	perhexiline
IPI00910126.1	cDNA FLJ59119, highly similar to Receptor expression-enhancing protein 6	8.61	3	1	1	8	1.04985	0.984578	0.962764	0.999063	0.0453118		1.08699	1.00322	1.23393	1.10805	0.116789		1.10909	0.206321		1.07407	215.494	8.61	1	8					151	16.8336	4.94482		IPI00910126.1	IPI00910126	IPI00910126		IPI00910126	1		REEP6	receptor accessory protein 6	Plasma Membrane	other
IPI00974217.2	Uncharacterized protein	22.77	9	1	1	3	0.960604	1.05637	1.06541	1.02746	0.058078		1.19111	1.05265	1.16845	1.13741	0.0742699		1.107	0.113529		1.14952	153.065	22.77	1	3					101	11.2085	4.7417		IPI00974217.2	IPI00974217	IPI00974217		IPI00974217	1		IMPA1	inositol(myo)-1(or 4)-monophosphatase 1	Cytoplasm	phosphatase
IPI00374151.1	thioredoxin-dependent peroxide reductase, mitochondrial isoform b	34.87	2	6	6	36	1.00481	0.995628	0.990732	0.997058	0.00714978		1.12007	1.10214	1.08902	1.10375	0.0155865		1.107	0.000420511		1.115	741.991	34.87	6	29	115.74	16.81	4	7	238	25.8223	7.45947		IPI00374151.1	IPI00374151	IPI00374151		IPI00374151	1		PRDX3	peroxiredoxin 3	Cytoplasm	enzyme
IPI00985284.1	23 kDa protein	8.21	5	1	1	3	0.923714	0.980761	1.01663	0.973701	0.046858		1.04282	1.07127	1.11871	1.0776	0.0383365		1.10671	0.0410441		1.10622	113.246	8.21	1	3					195	22.7329	6.81494		IPI00985284.1	IPI00985284	IPI00985284		IPI00985284	1		LARP1	La ribonucleoprotein domain family, member 1	Cytoplasm	translation regulator
IPI00966623.1	Histone H2A	22.42	5	2	2	7	1.0206	0.977361	0.994126	0.997362	0.0218003		1.13639	1.11256	1.06238	1.10378	0.0377787		1.1067	0.0134152		1.13363	171.11	22.42	2	6	34.98	12.12	1	1	165	17.5639	10.6675		IPI00966623.1	IPI00966623	IPI00966623		IPI00966623	1		H2AFY	H2A histone family, member Y	Nucleus	other
IPI00221091.9	40S ribosomal protein S15a	49.23	1	6	6	27	1.03276	0.963176	1.0173	1.00441	0.0365391		1.11683	1.08423	1.13124	1.11077	0.0240863		1.10589	0.0135942		1.10936	432.199	49.23	6	21	55.48	17.69	3	6	130	14.83	10.1255		IPI00221091.9	IPI00221091	IPI00221091		IPI00221091	1		RPS15A	ribosomal protein S15a	Cytoplasm	other
IPI00910419.1	cDNA FLJ52929, highly similar to Dolichyl-diphosphooligosaccharide--proteinglycosyltransferase 48 kDa subunit	2.63	2	1	1	1	0.969386	1.12507	0.91131	1.00192	0.110531		1.03597	1.05233	1.23401	1.10744	0.109921		1.10531	0.306098		1.1186	35.79	2.63	1	1					419	46.4488	7.06396		IPI00910419.1	IPI00910419	IPI00910419		IPI00910419	1		DDOST	dolichyl-diphosphooligosaccharide--protein glycosyltransferase subunit (non-catalytic)	Cytoplasm	enzyme
IPI01009563.1	Adenylyl cyclase-associated protein	16.15	13	5	5	13	1.00336	0.966185	1.00426	0.991267	0.0217266		1.10209	1.12937	1.05405	1.09517	0.0381331		1.10482	0.0148462		1.07234	370.082	16.15	5	13					452	49.2774	8.20654		IPI01009563.1	IPI01009563	IPI01009563		IPI01009563	1		CAP1	CAP, adenylate cyclase-associated protein 1 (yeast)	Plasma Membrane	other
IPI00012795.3	Eukaryotic translation initiation factor 3 subunit I	3.69	1	1	1	3	1.03453	0.975319	0.982474	0.997443	0.0323214		1.10421	1.09168	1.1094	1.10176	0.00910909		1.10459	0.00576569		1.11294	117.703	3.69	1	2	42.92	3.69	1	1	325	36.4786	5.64307		IPI00012795.3	IPI00012795	IPI00012795		IPI00012795	1		EIF3I	eukaryotic translation initiation factor 3, subunit I	Cytoplasm	translation regulator
IPI00856098.2	p180/ribosome receptor	23.64	6	9	9	14	0.962462	0.974385	1.01197	0.982939	0.0258381		1.11747	1.02036	1.11828	1.08537	0.0562992		1.10421	0.0457384		1.10425	462.628	23.12	8	12	30.4	1.69	2	2	1540	165.649	8.96826		IPI00856098.2	IPI00856098	IPI00856098		IPI00856098	0
IPI01014501.1	Uncharacterized protein	6.74	2	1	1	2	1.02108	1.01966	0.955295	0.998677	0.0375766		1.12477	1.09823	1.08499	1.10266	0.0202556		1.10412	0.0134868		1.11621	110.896	6.74	1	2					178	20.5173	4.91943		IPI01014501.1	IPI01014501	IPI01014501		IPI01014501	1		TMED5	transmembrane emp24 protein transport domain containing 5	Cytoplasm	other
IPI00513887.1	Uncharacterized protein	12.18	4	1	1	1	0.977916	1.06137	0.961711	1.00033	0.0534754		0.974409	1.2344		1.1044	0.183841		1.10404	0.393762		0.746053	56.79	12.18	1	1					197	21.786	6.52197		IPI00513887.1	IPI00513887	IPI00513887		IPI00513887	1		EIF2B3	eukaryotic translation initiation factor 2B, subunit 3 gamma, 58kDa	Cytoplasm	other
IPI00924730.1	Uncharacterized protein	9.06	3	3	3	9	0.977648	1.05193	0.964883	0.998155	0.0470095		1.07084	1.15913	1.07438	1.10145	0.0499839		1.10349	0.0595815		1.1456	258.456	9.06	3	9					574	65.8413	7.28369		IPI00924730.1	IPI00924730	IPI00924730		IPI00924730	1		CROT	carnitine O-octanoyltransferase	Cytoplasm	enzyme
IPI00555624.2	Uncharacterized protein	1.93	3	1	1	1	0.923649	1.11669	0.966767	1.00237	0.101323		1.18098	1.24394	0.893023	1.10598	0.187094		1.10337	0.446452		1.11777	47.97	1.93	1	1					935	105.229	5.8208		IPI00555624.2	IPI00555624	IPI00555624		IPI00555624	1		RAB3GAP1	RAB3 GTPase activating protein subunit 1 (catalytic)	Cytoplasm	other
IPI00927055.1	16 kDa protein	5.76	1	1	1	1	1.02172	0.9713	0.999896	0.997638	0.0252852		1.11055	1.09676	1.09355	1.10029	0.00902838		1.10289	0.0026971		1.11134	24.3	5.76	1	1					139	15.6741	9.83252		IPI00927055.1	IPI00927055	IPI00927055		IPI00927055	1		C2orf80	chromosome 2 open reading frame 80	Other	other
IPI00027223.2	Isocitrate dehydrogenase [NADP] cytoplasmic	77.78	9	25	27	159	0.999962	0.998705	0.99842	0.999029	0.000820126		1.10277	1.10541	1.09243	1.1002	0.00686233		1.10127	1.43658e-05		1.10843	3788.8	77.78	27	136	285.45	32.37	13	23	414	46.6295	7.00537		IPI00027223.2	IPI00027223	IPI00027223		IPI00027223	1		IDH1	isocitrate dehydrogenase 1 (NADP+), soluble	Cytoplasm	enzyme
IPI00031169.1	Ras-related protein Rab-2A	15.09	11	3	3	3	0.975468	1.01162	1.00976	0.99895	0.0203575		1.10686	1.06811	1.12509	1.10002	0.0290991		1.10118	0.00787619		1.11089	72.8372	15.09	3	3					212	23.5308	6.53662		IPI00031169.1	IPI00031169	IPI00031169		IPI00031169	1		RAB2A	RAB2A, member RAS oncogene family	Cytoplasm	enzyme
IPI00916061.1	Protein	30.81	4	3	3	5	1.01315	1.00262	1.01537	1.01038	0.00681122		1.15451	1.05568	1.12737	1.11252	0.0510624		1.1011	0.0264302		1.17771	103.978	30.81	3	3	43.61	18.92	2	2	185	21.107	7.1958		IPI00916061.1	IPI00916061	IPI00916061		IPI00916061	1		TSN	translin	Nucleus	other
IPI00000643.1	BAG family molecular chaperone regulator 2	15.64	2	3	3	4	0.984544	1.03678	0.955787	0.99237	0.0410594		1.16521	0.882742	1.22963	1.09253	0.184511		1.10092	0.410688		0.992858	76.2418	15.64	3	4					211	23.7572	6.69775		IPI00000643.1	IPI00000643	IPI00000643		IPI00000643	1		BAG2	BCL2-associated athanogene 2	Cytoplasm	other
IPI00306516.1	Mitochondrial import inner membrane translocase subunit TIM44	16.81	1	7	7	21	1.01567	0.953099	1.03135	1.00004	0.0414025		1.11715	1.08772	1.09732	1.10073	0.0150098		1.10069	0.0166754		1.12178	678.598	16.81	7	18	71.62	8.63	3	3	452	51.3235	8.32373		IPI00306516.1	IPI00306516	IPI00306516		IPI00306516	1		TIMM44	translocase of inner mitochondrial membrane 44 homolog (yeast)	Cytoplasm	transporter
IPI00006052.3	Prefoldin subunit 2	7.79	1	1	1	1	1.00169	0.923106	1.06562	0.996805	0.071381		1.07186	1.0874	1.1322	1.09715	0.0313292		1.10067	0.0896449		1.1083	63.72	7.79	1	1					154	16.6376	6.58057		IPI00006052.3	IPI00006052	IPI00006052		IPI00006052	1		PFDN2	prefoldin subunit 2	Cytoplasm	other
IPI00985078.1	Uncharacterized protein	6.85	5	1	1	2	0.977708	0.990518	1.02787	0.998697	0.0260597		1.12945	1.06401	1.10318	1.09888	0.0329357		1.10031	0.0144745		1.1096	58.8	6.85	1	1	21.64	6.85	1	1	146	16.6883	5.10986		IPI00985078.1	IPI00985078	IPI00985078		IPI00985078	1		CAPZA2	capping protein (actin filament) muscle Z-line, alpha 2	Cytoplasm	other
IPI00414676.6	Heat shock protein HSP 90-beta	58.56	14	21	41	313	1.00338	1.00559	0.993139	1.0007	0.00664189		1.1075	1.10602	1.08841	1.10064	0.0106181		1.09987	0.00015883		1.0959	7772.91	56.77	39	236	1038.51	28.87	21	77	724	83.2121	5.03369		IPI00414676.6	IPI00414676	IPI00414676		IPI00414676	1		HSP90AB1	heat shock protein 90kDa alpha (cytosolic), class B member 1	Cytoplasm	enzyme	alvespimycin, retaspimycin, cisplatin
IPI00917140.1	17 kDa protein	12	6	1	1	2	0.927519	1.08007	0.991401	0.999663	0.07661		0.993709	1.02846	1.27591	1.09936	0.15388		1.09973	0.371951		1.1111	98.4764	12	1	2					150	16.9458	4.85596		IPI00917140.1	IPI00917140	IPI00917140		IPI00917140	1		COPS7B	COP9 signalosome subunit 7B	Cytoplasm	other
IPI00215777.1	Isoform B of Phosphate carrier protein, mitochondrial	24.1	6	7	7	13	0.988871	1.01848	1.00541	1.00425	0.0148372		1.14506	1.06473	1.10307	1.10429	0.0401808		1.09961	0.0155384		1.11822	391.849	24.1	7	12	21.85	1.94	1	1	361	39.9326	9.36377		IPI00215777.1	IPI00215777	IPI00215777		IPI00215777	1		SLC25A3	solute carrier family 25 (mitochondrial carrier; phosphate carrier), member 3	Cytoplasm	transporter
IPI00479997.4	Isoform 1 of Stathmin	28.19	9	4	4	9	1.01413	0.975307	1.00416	0.997869	0.0201644		1.09522	1.09439	1.10158	1.09706	0.00393343		1.09941	0.00111803		1.11277	238.687	28.19	4	8	32.55	6.04	1	1	149	17.292	5.97314		IPI00479997.4	IPI00479997	IPI00479997		IPI00479997	1		STMN1	stathmin 1	Cytoplasm	other
IPI01012244.2	Uncharacterized protein	3.8	2	1	1	1	1.08544	0.940883	0.961812	0.996046	0.0781237		1.02551	1.13458	1.12463	1.0949	0.0603051		1.09925	0.157768		1.10659	32.39	3.8	1	1					263	29.3734	6.53662		IPI01012244.2	IPI01012244	IPI01012244		IPI01012244	1		HSPA13	heat shock protein 70kDa family, member 13	Cytoplasm	other
IPI00985436.1	Uncharacterized protein	9.9	3	1	1	1	1.04526	0.920344	1.0228	0.996132	0.0665891		0.988163	1.18674	1.10925	1.09472	0.100082		1.09897	0.228505		1.10695	53.01	9.9	1	1					101	11.5437	4.77979		IPI00985436.1	IPI00985436	IPI00985436		IPI00985436	1		FAM160B1	family with sequence similarity 160, member B1	Other	other
IPI00847986.1	Isoform 2 of 40S ribosomal protein S24	30	5	4	4	5	1.00328	0.990794	1.00097	0.998346	0.0066421		1.07926	1.08028	1.13124	1.09693	0.0297212		1.09874	0.00497083		1.1188	206.862	30	4	5					130	15.0592	10.8872		IPI00847986.1	IPI00847986	IPI00847986		IPI00847986	1		RPS24	ribosomal protein S24	Cytoplasm	other
IPI00921584.1	Uncharacterized protein	3.21	3	1	1	1	1.03807	0.913031	1.03709	0.996064	0.0719102		1.12637	1.02405	1.13246	1.09429	0.060908		1.09862	0.145318		1.10472	52.5	3.21	1	1					312	34.4091	8.27979		IPI00921584.1	IPI00921584	IPI00921584		IPI00921584	1		FAM98A	family with sequence similarity 98, member A	Other	other
IPI00797038.1	Isoform 1 of Phosphoenolpyruvate carboxykinase [GTP], mitochondrial	38.13	7	19	19	89	0.995035	0.999395	1.00559	1.00001	0.00530296		1.10837	1.09194	1.09538	1.09856	0.00866421		1.09856	7.34916e-05		1.10467	2659.28	38.13	19	77	182.01	11.25	6	12	640	70.6846	7.62061		IPI00797038.1	IPI00797038	IPI00797038		IPI00797038	1		PCK2	phosphoenolpyruvate carboxykinase 2 (mitochondrial)	Cytoplasm	kinase
IPI00012382.3	U1 small nuclear ribonucleoprotein A	9.22	3	3	3	6	0.96427	1.00452	1.02834	0.999045	0.0323857		1.06544	1.11166	1.11489	1.09733	0.0276679		1.09838	0.0161756		1.10883	99.6579	9.22	3	4	52.57	6.38	2	2	282	31.2592	9.83252		IPI00012382.3	IPI00012382	IPI00012382		IPI00012382	1		SNRPA	small nuclear ribonucleoprotein polypeptide A	Nucleus	other
IPI00399170.1	Isoform 2 of Regulator of nonsense transcripts 1	1.88	2	2	2	3	0.967969	0.997714	0.987659	0.984447	0.0151301		1.15156	1.12559	0.966145	1.0811	0.100396		1.09818	0.174528		1.10888	77.4713	1.88	2	3					1118	122.958	6.68311		IPI00399170.1	IPI00399170	IPI00399170		IPI00399170	1		UPF1	UPF1 regulator of nonsense transcripts homolog (yeast)	Nucleus	enzyme
IPI00642016.1	Uncharacterized protein	13.11	4	1	1	1	1.02669	1.04246	0.928489	0.999213	0.0617538		1.04598	1.05152	1.1943	1.09726	0.0840766		1.09813	0.178857		1.10829	58.49	13.11	1	1					206	21.9185	8.76318		IPI00642016.1	IPI00642016	IPI00642016		IPI00642016	1		CRYZ	crystallin, zeta (quinone reductase)	Cytoplasm	enzyme
IPI00796113.1	Uncharacterized protein	3.82	2	1	1	1	0.997103	1.04022	0.9614	0.999575	0.0394686		1.13993	1.04879	1.10416	1.09763	0.0459211		1.09809	0.0485755		1.10818	43.65	3.82	1	1					262	30.1046	8.92432		IPI00796113.1	IPI00796113	IPI00796113		IPI00796113	1		PDIA5	protein disulfide isomerase family A, member 5	Cytoplasm	enzyme
IPI00744556.1	Putative uncharacterized protein DKFZp779G118 (Fragment)	11.02	5	1	1	1	1.00902	0.941887	1.0405	0.997136	0.0503694		1.10161	1.0763	1.10678	1.0949	0.016308		1.09804	0.0329554		1.10581	51.13	11.02	1	1					127	14.4655	10.1255		IPI00744556.1	IPI00744556	IPI00744556		IPI00744556	1		HMGB3	high mobility group box 3	Nucleus	other
IPI00895842.1	Isoform 4 of Mediator of DNA damage checkpoint protein 1	3.56	12	2	2	4	0.953882	1.14809	0.906674	1.00288	0.12795		1.07624	1.13384	1.09293	1.101	0.0296339		1.09784	0.265328		1.10356	136.11	3.56	2	4					1066	116.563	4.91943		IPI00895842.1	IPI00895842	IPI00895842		IPI00895842	1		MDC1	mediator of DNA-damage checkpoint 1	Nucleus	other
IPI00021338.2	Dihydrolipoyllysine-residue acetyltransferase component of pyruvate dehydrogenase complex, mitochondrial	21.17	4	10	10	31	0.998014	1.02001	0.988977	1.00233	0.0159598		1.09115	1.10441	1.10532	1.1003	0.00793207		1.09774	0.000679512		1.11155	926.417	21.17	10	26	95.7	5.72	3	5	647	68.9531	7.84033		IPI00021338.2	IPI00021338	IPI00021338		IPI00021338	1		DLAT	dihydrolipoamide S-acetyltransferase	Cytoplasm	enzyme
IPI00294398.2	Isoform 1 of Hydroxyacyl-coenzyme A dehydrogenase, mitochondrial	30.57	5	7	7	20	1.01612	0.993774	0.997462	1.00245	0.0119795		1.04935	1.15382	1.09684	1.1	0.0523042		1.09731	0.0345513		1.15616	416.786	30.57	7	20					314	34.2719	8.85107		IPI00294398.2	IPI00294398	IPI00294398		IPI00294398	1		HADH	hydroxyacyl-CoA dehydrogenase	Cytoplasm	enzyme
IPI00182289.6	40S ribosomal protein S29	33.93	2	3	3	8	0.99598	1.02719	0.973947	0.999038	0.0267515		1.08485	1.0901	1.11339	1.09611	0.0151924		1.09717	0.00545076		1.10001	98.3665	33.93	3	8					56	6.6723	10.1255		IPI00182289.6	IPI00182289	IPI00182289		IPI00182289	1		RPS29	ribosomal protein S29	Cytoplasm	other
IPI00217030.10	40S ribosomal protein S4, X isoform	41.06	7	14	14	47	1.01484	0.976033	1.00798	0.99962	0.020713		1.08405	1.12061	1.08473	1.09646	0.0209125		1.09688	0.0046851		1.09745	972.369	41.06	14	39	111.1	22.43	5	8	263	29.5791	10.1548		IPI00217030.10	IPI00217030.	IPI00217030		IPI00217030	1		RPS4X	ribosomal protein S4, X-linked	Cytoplasm	other
IPI00927715.1	Ribosomal protein L15	28.16	7	5	5	21	1.02129	0.987712	0.993324	1.00078	0.0179861		1.11346	1.08236	1.0955	1.09711	0.0156147		1.09626	0.0021861		1.12166	377.766	28.16	5	18	46.5	5.17	1	3	174	20.4971	11.2827		IPI00927715.1	IPI00927715	IPI00927715		IPI00927715	1		RPL15	ribosomal protein L15	Cytoplasm	other
IPI00916474.2	mannosyl-oligosaccharide glucosidase isoform 2	6.43	2	2	2	2	1.11051	1.04484	0.818186	0.991178	0.153371		1.16846	1.006	1.08502	1.08649	0.0812401		1.09616	0.395356		1.09908	75.8432	6.43	2	2					731	80.6526	7.10791		IPI00916474.2	IPI00916474	IPI00916474		IPI00916474	1		MOGS	mannosyl-oligosaccharide glucosidase	Cytoplasm	enzyme
IPI00607732.1	Isoform 2 of Nicalin	2.31	2	1	1	1	1.00042	1.05674	0.942569	0.99991	0.0570856		1.07518	1.19326	1.01943	1.09596	0.0887537		1.09606	0.19005		1.10782	56.66	2.31	1	1					562	62.8065	6.88818		IPI00607732.1	IPI00607732	IPI00607732		IPI00607732	1		NCLN	nicalin	Cytoplasm	peptidase
IPI00644157.1	Nanos homolog 1	8.33	2	1	1	1	0.93736	0.948952	1.10859	0.9983	0.0956882		1.21612	0.850551	1.2159	1.09419	0.210997		1.09605	0.513088		1.10297	29.16	8.33	1	1					84	9.18677	9.56885		IPI00644157.1	IPI00644157	IPI00644157		IPI00644157	1		NANOS1	nanos homolog 1 (Drosophila)	Cytoplasm	translation regulator
IPI00748700.2	Isoform 1 of DNA replication complex GINS protein PSF3	4.17	2	1	1	1	0.978014	1.0535	0.96893	1.00015	0.0464267		1.1989	1.00749	1.0813	1.0959	0.0965391		1.09573	0.196505		1.10587	33.1	4.17	1	1					216	24.5192	5.33838		IPI00748700.2	IPI00748700	IPI00748700		IPI00748700	1		GINS3	GINS complex subunit 3 (Psf3 homolog)	Nucleus	other
IPI00025019.3	Proteasome subunit beta type-1	42.74	2	7	7	21	0.993814	1.03847	0.985721	1.006	0.0284102		1.09084	1.17234	1.04339	1.10219	0.065219		1.09561	0.0792176		1.09053	756.03	42.74	7	20	25.56	8.3	1	1	241	26.4724	8.1333		IPI00025019.3	IPI00025019	IPI00025019		IPI00025019	1		PSMB1	proteasome (prosome, macropain) subunit, beta type, 1	Cytoplasm	peptidase	carfilzomib, bortezomib/cladribine/rituximab, bortezomib/sorafenib, bortezomib/paclitaxel, bortezomib/dexamethasone, bortezomib/dexamethasone/doxorubicin, bortezomib/dexamethasone/lenalidomide, bortezomib/dexamethasone/thalidomide, carfilzomib/dexamethasone/lenalidomide, bortezomib/prednisone, bortezomib/doxorubicin, bortezomib/vorinostat, bortezomib/thalidomide, bortezomib/rituximab, bortezomib/…
IPI00909749.1	cDNA FLJ56758, highly similar to Dolichyl-phosphate beta-glucosyltransferase	6.52	3	1	1	1	0.973091	0.928048	1.09082	0.997318	0.0840452		1.10393	0.996031	1.17791	1.09262	0.0914647		1.09556	0.254606		1.10295	41.72	6.52	1	1					230	25.3493	9.05615		IPI00909749.1	IPI00909749	IPI00909749		IPI00909749	1		ALG5	ALG5, dolichyl-phosphate beta-glucosyltransferase	Cytoplasm	enzyme
IPI00929313.1	hypothetical protein LOC643677	0.14	1	1	1	1	0.697606	1.39087	0.9471	1.01186	0.35114		1.09805	1.18885	1.03863	1.10851	0.0756519		1.09552	0.665423		1.12033	27.93	0.14	1	1					7081	801.411	8.79248		IPI00929313.1	IPI00929313	IPI00929313		IPI00929313	1		CCDC168	coiled-coil domain containing 168	Other	other
IPI00845305.2	cDNA FLJ57962, highly similar to Homo sapiens eukaryotic translation initiation factor (eIF) 2A (eIF2A), mRNA	6.11	8	3	3	5	0.97748	1.05446	0.988992	1.00698	0.041524		1.12012	1.10372	1.085	1.10295	0.0175721		1.0953	0.0210839		1.07154	100.283	6.11	3	5					524	57.9579	9.08545		IPI00845305.2	IPI00845305	IPI00845305		IPI00845305	1		EIF2A	eukaryotic translation initiation factor 2A, 65kDa	Cytoplasm	translation regulator
IPI00031397.3	Long-chain-fatty-acid--CoA ligase 3	9.58	7	4	4	10	0.980883	1.01019	0.996221	0.995765	0.0146596		1.15845	1.03562	1.07298	1.08902	0.0629685		1.09365	0.0668955		1.08683	244.184	9.58	4	9	26.77	2.92	1	1	720	80.3683	8.38232		IPI00031397.3	IPI00031397	IPI00031397		IPI00031397	1		ACSL3	acyl-CoA synthetase long-chain family member 3	Cytoplasm	enzyme
IPI00946221.1	Uncharacterized protein	32	3	6	6	19	1.01164	0.997174	0.995426	1.00141	0.00889786		1.08175	1.12313	1.07947	1.09478	0.0245733		1.09324	0.00346645		1.0977	550.747	32	6	14	115.25	8.67	1	5	150	17.5315	10.7847		IPI00946221.1	IPI00946221	IPI00946221		IPI00946221	1		RPL24	ribosomal protein L24	Cytoplasm	other
IPI00550900.1	Translationally-controlled tumor protein	19.77	11	3	3	10	1.01897	0.99907	0.990643	1.00289	0.014543		1.08704	1.10329	1.09755	1.09596	0.00824198		1.0928	0.000646708		1.10644	257.509	19.77	3	10					172	19.5826	4.93213		IPI00550900.1	IPI00550900	IPI00550900		IPI00550900	1		TPT1	tumor protein, translationally-controlled 1	Cytoplasm	other
IPI00218592.5	Isoform ASF-3 of Serine/arginine-rich splicing factor 1	36.32	4	7	7	18	1.02436	0.998879	0.995262	1.00617	0.0158607		1.12144	1.0897	1.08652	1.09922	0.0193094		1.09248	0.00297416		1.11654	325.555	36.32	7	13	79.76	26.87	5	5	201	22.446	7.94287		IPI00218592.5	IPI00218592	IPI00218592		IPI00218592	1		SRSF1	serine/arginine-rich splicing factor 1	Nucleus	other
IPI00021290.5	ATP-citrate synthase	10.17	4	8	8	17	1.01053	0.999856	1.00033	1.00357	0.00602907		1.11201	1.08145	1.09551	1.09632	0.0152983		1.09242	0.000614981		1.10622	513.624	10.17	8	13	72.69	4.09	3	4	1101	120.762	7.32764		IPI00021290.5	IPI00021290	IPI00021290		IPI00021290	1		ACLY	ATP citrate lyase	Cytoplasm	enzyme
IPI00419263.4	enoyl-CoA delta isomerase 2, mitochondrial isoform 1	27.2	7	8	8	16	1.01847	0.988727	0.996479	1.00122	0.0154269		1.11308	1.09442	1.07371	1.09373	0.019691		1.0924	0.00305107		1.10513	642.544	27.2	8	16					364	40.1576	8.76318		IPI00419263.4	IPI00419263	IPI00419263		IPI00419263	1		ECI2	enoyl-CoA delta isomerase 2	Cytoplasm	enzyme
IPI00296913.1	ADP-sugar pyrophosphatase	10.05	6	2	2	3	0.795741	1.22409	1.0203	1.01338	0.21426		0.95592	1.35953	1.00371	1.10639	0.220527		1.09178	0.628017		1.01818	71.3285	10.05	2	3					219	24.3122	4.94482		IPI00296913.1	IPI00296913	IPI00296913		IPI00296913	1		NUDT5	nudix (nucleoside diphosphate linked moiety X)-type motif 5	Cytoplasm	phosphatase
IPI00793232.1	cDNA FLJ59109, highly similar to Pyridoxine-5'-phosphate oxidase	11.45	3	1	1	6	1.00432	1.12822	0.848019	0.993518	0.140411		1.09033	1.1083	1.05392	1.08418	0.0277062		1.09125	0.334162		0.946012	263.097	11.45	1	6					166	19.4658	7.50342		IPI00793232.1	IPI00793232	IPI00793232		IPI00793232	1		PNPO	pyridoxamine 5'-phosphate oxidase	Cytoplasm	enzyme
IPI00977865.1	non-specific lipid-transfer protein isoform 8 proprotein	23.18	13	11	11	27	1.00231	1.00102	0.995659	0.999665	0.00352855		1.09625	1.09804	1.07627	1.09019	0.0120864		1.09055	0.000239159		1.10426	705.825	23.18	11	27					466	50.3094	7.02002		IPI00977865.1	IPI00977865	IPI00977865		IPI00977865	1		SCP2	sterol carrier protein 2	Cytoplasm	transporter
IPI00026964.2	Cytochrome b-c1 complex subunit Rieske, mitochondrial	2.92	2	1	1	1	0.991898	0.986948	1.0164	0.998416	0.0157732		1.0726	1.06863	1.12385	1.08836	0.030802		1.09009	0.0108083		1.0993	23.94	2.92	1	1					274	29.6494	8.32373		IPI00026964.2	IPI00026964	IPI00026964		IPI00026964	1		UQCRFS1	ubiquinol-cytochrome c reductase, Rieske iron-sulfur polypeptide 1	Cytoplasm	enzyme
IPI00979827.1	Conserved hypothetical protein	20.69	5	1	1	3	0.944	1.0016	1.02856	0.991385	0.0431945		1.22626	0.849117	1.16618	1.08052	0.202639		1.08991	0.497589		0.980792	75.81	20.69	1	3					87	9.94914	7.34229		IPI00979827.1	IPI00979827	IPI00979827		IPI00979827	0
IPI00219029.3	Aspartate aminotransferase, cytoplasmic	37.77	3	11	11	35	1.00791	0.998379	0.998667	1.00165	0.005423		1.08254	1.11287	1.07966	1.09169	0.0184004		1.08989	0.00124539		1.08146	1063.57	37.77	11	33	34.85	6.3	2	2	413	46.2185	7.00537		IPI00219029.3	IPI00219029	IPI00219029		IPI00219029	1		GOT1	glutamic-oxaloacetic transaminase 1, soluble	Cytoplasm	enzyme
IPI00177008.1	Phosphoglycolate phosphatase	15.58	1	3	3	4	1.0359	1.04808	0.997691	1.02722	0.0262902		1.11163	1.13616	1.10945	1.11908	0.0148332		1.08942	0.00620962		1.02681	153.75	15.58	3	4					321	33.9845	6.13818		IPI00177008.1	IPI00177008	IPI00177008		IPI00177008	1		PGP	phosphoglycolate phosphatase	Other	enzyme
IPI01013273.1	cDNA, FLJ79129, highly similar to T-complex protein 1 subunit zeta	22.8	4	7	7	38	0.994566	0.99983	0.996121	0.996839	0.00270456		1.07449	1.09852	1.08333	1.08544	0.0121528		1.08889	0.000248858		1.06311	916.56	22.8	7	35	32.23	3.2	2	3	500	54.8328	6.43018		IPI01013273.1	IPI01013273	IPI01013273		IPI01013273	1		CCT6A	chaperonin containing TCP1, subunit 6A (zeta 1)	Cytoplasm	other
IPI01015125.1	Protein RER1	9.69	5	2	2	2	1.01373	0.96138	1.01391	0.996339	0.0302759		1.12834	1.0504	1.07432	1.08435	0.0399253		1.08834	0.0383127		1.09491	68.1832	9.69	2	2					196	22.9429	9.53955		IPI01015125.1	IPI01015125	IPI01015125		IPI01015125	1		RER1	retention in endoplasmic reticulum sorting receptor 1	Cytoplasm	other
IPI00973736.2	Uncharacterized protein	11.22	2	2	2	7	1.03148	0.922363	1.03335	0.995731	0.063546		1.09524	1.06984	1.08334	1.08281	0.0127046		1.08745	0.0804833		1.09539	137.756	11.22	2	7					98	10.898	11.561		IPI00973736.2	IPI00973736	IPI00973736		IPI00973736	1		FAU	Finkel-Biskis-Reilly murine sarcoma virus (FBR-MuSV) ubiquitously expressed	Cytoplasm	other
IPI01014928.1	cDNA FLJ55328, highly similar to Homo sapiens BPY2 interacting protein 1 (BPY2IP1), mRNA	3.29	2	2	2	3	0.857992	1.05065	1.01817	0.975604	0.103142		1.07134	1.07248	1.03743	1.06042	0.0199146		1.08693	0.234533		1.07172	106.038	3.29	2	3					1033	109.72	7.6499		IPI01014928.1	IPI01014928	IPI01014928		IPI01014928	1		MAP1S	microtubule-associated protein 1S	Cytoplasm	enzyme
IPI00181352.2	dynamin-2 isoform 4	2.31	18	1	2	4	0.906843	0.96887	1.12185	0.999187	0.110662		1.23452	0.949297	1.07428	1.08604	0.142977		1.08692	0.452192		1.09535	35.1791	2.31	2	4					866	97.4929	7.6499		IPI00181352.2	IPI00181352	IPI00181352		IPI00181352	1		DNM2	dynamin 2	Plasma Membrane	enzyme
IPI00216773.6	Uncharacterized protein	3.79	10	1	1	3	0.994298	1.00397	0.998028	0.998765	0.00487716		1.04844	1.11084	1.09551	1.08493	0.032516		1.08627	0.0105044		1.09647	58.58	3.79	1	2	20.92	3.79	1	1	396	45.1304	6.1001		IPI00216773.6	IPI00216773	IPI00216773		IPI00216773	1		ALB	albumin	Extracellular Space	transporter
IPI00946017.1	Uncharacterized protein	1.47	3	1	1	1	1.05446	1.14299	0.805995	1.00115	0.174708		1.30611	0.840168	1.1138	1.08669	0.23415		1.08545	0.638723		1.0949	29.41	1.47	1	1					1018	116.177	5.8335		IPI00946017.1	IPI00946017	IPI00946017		IPI00946017	1		USP9X	ubiquitin specific peptidase 9, X-linked	Plasma Membrane	peptidase
IPI00027252.6	Prohibitin-2	35.45	9	8	8	27	1.01	1.00495	0.984006	0.999654	0.0137841		1.10094	1.06505	1.08812	1.0847	0.0181872		1.08507	0.00296568		1.09145	900.974	35.45	8	24	45.51	9.36	2	3	299	33.2759	9.83252		IPI00027252.6	IPI00027252	IPI00027252		IPI00027252	1		PHB2	prohibitin 2	Cytoplasm	transcription regulator
IPI00216587.9	40S ribosomal protein S8	45.67	2	8	8	36	0.995208	1.00696	0.991133	0.997767	0.00821717		1.0716	1.10433	1.07139	1.08244	0.0189591		1.08487	0.00208093		1.09998	942.122	45.67	8	30	89.39	10.58	2	6	208	24.1902	10.3159		IPI00216587.9	IPI00216587	IPI00216587		IPI00216587	1		RPS8	ribosomal protein S8	Cytoplasm	other
IPI01013953.1	Uncharacterized protein	13.25	4	1	1	3	1.14763	0.910069	0.924319	0.994006	0.133232		0.951589	1.19749	1.08584	1.07831	0.123121		1.08481	0.466016		0.97125	86.5294	13.25	1	3					166	17.5852	8.26514		IPI01013953.1	IPI01013953	IPI01013953		IPI01013953	1		HMGCL	3-hydroxymethyl-3-methylglutaryl-CoA lyase	Cytoplasm	enzyme
IPI00328765.3	Isoform 1 of Progesterone-induced-blocking factor 1	0.79	1	1	1	1	1.02356	0.976572	0.993073	0.997735	0.0238381		1.08359	1.09747	1.06031	1.08046	0.0187776		1.08291	0.00916128		1.09149	25.01	0.79	1	1					757	89.7496	6.02393		IPI00328765.3	IPI00328765	IPI00328765		IPI00328765	1		PIBF1	progesterone immunomodulatory binding factor 1	Nucleus	other
IPI00449735.1	Hematopoietic stem/progenitor cell induced protein 2 (Fragment)	6.03	1	1	1	2	0.991767	1.00376	1.00059	0.998705	0.00621506		1.09804	1.06638	1.08006	1.08149	0.0158817		1.0829	0.0010952		1.09228	33.5149	6.03	1	2					116	12.0475	6.80029		IPI00449735.1	IPI00449735	IPI00449735		IPI00449735	0
IPI00555956.2	Proteasome subunit beta type-4	18.56	1	4	4	8	0.976804	0.982875	1.0371	0.998925	0.0331954		1.07167	1.09439	1.07893	1.08166	0.0116018		1.08283	0.0151563		1.08007	278.595	18.56	4	8					264	29.1855	5.97314		IPI00555956.2	IPI00555956	IPI00555956		IPI00555956	1		PSMB4	proteasome (prosome, macropain) subunit, beta type, 4	Cytoplasm	peptidase
IPI00013485.3	40S ribosomal protein S2	46.42	11	12	13	64	0.999561	1.00902	0.993929	1.00084	0.00762796		1.07635	1.08983	1.08481	1.08366	0.00680841		1.08276	0.000149718		1.0963	1396.56	46.42	13	50	231.064	19.8	7	14	293	31.3046	10.2427		IPI00013485.3	IPI00013485	IPI00013485		IPI00013485	1		RPS2	ribosomal protein S2	Cytoplasm	other
IPI00981381.1	Protein	8.89	7	2	2	3	1.01355	1.04195	1.04944	1.03498	0.0189332		1.08736	1.12723	1.14692	1.1205	0.0303456		1.08263	0.0143587		1.12882	130.985	8.89	2	3					225	25.921	5.50342		IPI00981381.1	IPI00981381	IPI00981381		IPI00981381	1		RMDN1	regulator of microtubule dynamics 1	Cytoplasm	other
IPI00003217.3	Proteasome subunit beta type-7	23.47	3	6	6	14	0.990002	1.01573	1.01187	1.00587	0.0138764		1.10825	1.07985	1.07792	1.08867	0.0169826		1.08232	0.00282559		1.0822	329.905	23.47	6	12	58.97	6.86	2	2	277	29.9462	7.6792		IPI00003217.3	IPI00003217	IPI00003217		IPI00003217	1		PSMB7	proteasome (prosome, macropain) subunit, beta type, 7	Cytoplasm	peptidase
IPI00383539.5	Citrate synthase	47.9	21	17	18	85	0.997441	1.00316	0.996854	0.999151	0.00348367		1.06856	1.08736	1.08765	1.08119	0.010941		1.08211	0.000245067		1.08539	1902.65	47.9	18	70	206.42	13.91	6	15	453	50.3997	7.89893		IPI00383539.5	IPI00383539	IPI00383539		IPI00383539	1		CS	citrate synthase	Cytoplasm	enzyme
IPI00013894.1	Stress-induced-phosphoprotein 1	29.65	6	15	15	49	0.998871	1.0037	0.991815	0.99813	0.00597897		1.07469	1.08572	1.07523	1.07855	0.00621626		1.08057	8.6005e-05		1.09429	1614.89	29.65	15	45	71.19	9.39	4	4	543	62.5994	6.80029		IPI00013894.1	IPI00013894	IPI00013894		IPI00013894	1		STIP1	stress-induced phosphoprotein 1	Cytoplasm	other
IPI00966157.1	Uncharacterized protein	27.65	7	2	4	6	1.0008	0.984549	0.97446	0.986602	0.0132881		1.12519	0.857363	1.21381	1.06546	0.185582		1.07993	0.503611		1.02006	187.141	27.65	4	6					170	19.0349	5.80811		IPI00966157.1	IPI00966157	IPI00966157		IPI00966157	1		SAR1B	secretion associated, Ras related GTPase 1B	Cytoplasm	enzyme
IPI00645387.2	Uncharacterized protein	2.56	8	1	2	4	0.939087	1.07255	0.991754	1.00113	0.0672259		1.25031	1.10928	0.88339	1.08099	0.18509		1.07977	0.521127		1.09131	53.3291	2.56	2	4					507	55.6845	8.82178		IPI00645387.2	IPI00645387	IPI00645387		IPI00645387	1		HDGFRP2	hepatoma-derived growth factor-related protein 2	Nucleus	other
IPI00420108.6	Dihydrolipoyllysine-residue succinyltransferase component of 2-oxoglutarate dehydrogenase complex, mitochondrial	24.94	8	10	10	22	1.00116	0.981314	0.998843	0.993773	0.0108517		1.08802	1.06998	1.06046	1.07282	0.0139973		1.07954	0.00150781		1.08462	511.9	24.94	10	19	46.62	4.64	2	3	453	48.7245	8.95361		IPI00420108.6	IPI00420108	IPI00420108		IPI00420108	0
IPI01009959.1	Uncharacterized protein	13.7	4	2	2	2	1.02668	0.972952	0.992797	0.997475	0.0271656		1.0799	1.06026	1.09007	1.07674	0.0151503		1.07947	0.0115643		1.08761	87.1664	13.7	2	2					146	16.7186	5.56689		IPI01009959.1	IPI01009959	IPI01009959		IPI01009959	1		MLEC	malectin	Plasma Membrane	other
IPI00157790.7	proteasome-associated protein ECM29 homolog	3.17	2	4	4	9	1.02733	0.958879	0.986904	0.991036	0.0344098		1.08941	1.06502	1.05402	1.06948	0.0181135		1.07916	0.0250288		1.06569	220.534	3.17	4	9					2017	223.552	8.74854		IPI00157790.7	IPI00157790	IPI00157790		IPI00157790	1		KIAA0368	KIAA0368	Cytoplasm	other
IPI00017672.4	cDNA FLJ25678 fis, clone TST04067, highly similar to PURINE NUCLEOSIDE PHOSPHORYLASE	24.23	4	5	5	8	1.06275	0.888487	1.02164	0.99096	0.0910942		1.07616	1.06745	1.06172	1.06844	0.0072687		1.07819	0.215869		1.06288	267.663	24.23	5	7	22.21	6.14	1	1	293	32.5304	7.21045		IPI00017672.4	IPI00017672	IPI00017672		IPI00017672	1		PNP	purine nucleoside phosphorylase	Nucleus	enzyme	forodesine, 9-deaza-9-(3-thienylmethyl)guanine
IPI00025091.3	40S ribosomal protein S11	42.41	2	7	7	30	1.00855	1.00435	0.987685	1.0002	0.0110365		1.10181	1.05923	1.07358	1.0782	0.0216635		1.07799	0.00513241		1.07485	564.508	42.41	7	30					158	18.419	10.3013		IPI00025091.3	IPI00025091	IPI00025091		IPI00025091	1		RPS11	ribosomal protein S11	Cytoplasm	other
IPI00017283.2	Isoleucyl-tRNA synthetase, mitochondrial	5.83	1	5	5	9	0.994391	0.976878	1.04331	1.00486	0.0344335		1.09834	1.08261	1.06861	1.08318	0.0148769		1.07794	0.0224235		1.1248	267.335	5.83	5	8	21.31	1.19	1	1	1012	113.719	7.1958		IPI00017283.2	IPI00017283	IPI00017283		IPI00017283	1		IARS2	isoleucyl-tRNA synthetase 2, mitochondrial	Cytoplasm	enzyme
IPI00018465.1	T-complex protein 1 subunit eta	48.62	8	19	19	55	0.999916	1.01302	0.98442	0.99912	0.0143184		1.09577	1.07155	1.06357	1.07696	0.0167664		1.07791	0.00362089		1.08506	1316.84	48.62	19	47	96.51	7.18	3	8	543	59.3289	7.6499		IPI00018465.1	IPI00018465	IPI00018465		IPI00018465	1		CCT7	chaperonin containing TCP1, subunit 7 (eta)	Cytoplasm	other
IPI00008964.3	Ras-related protein Rab-1B	45.77	54	2	9	29	1.0139	0.995667	0.992967	1.00084	0.0113869		1.07165	1.03941	1.12515	1.07874	0.0433087		1.07782	0.0394457		1.08941	917.404	45.77	9	25	64.84	13.43	2	4	201	22.1572	5.73193		IPI00008964.3	IPI00008964	IPI00008964		IPI00008964	1		RAB1B	RAB1B, member RAS oncogene family	Cytoplasm	other
IPI00376503.2	pyrroline-5-carboxylate reductase 1, mitochondrial isoform 2	16.77	6	3	4	10	1.00807	0.997122	0.998453	1.00121	0.0059734		1.08204	1.09154	1.0634	1.07899	0.0143155		1.07768	0.000967636		1.09027	205.722	16.77	4	6	68.91	7.28	2	4	316	33.3195	6.80029		IPI00376503.2	IPI00376503	IPI00376503		IPI00376503	1		PYCR1	pyrroline-5-carboxylate reductase 1	Cytoplasm	enzyme
IPI00983633.1	HSPE1-MOBKL3 protein	24.9	6	1	7	68	0.798724	1.11744	1.09622	1.00413	0.178202		0.983628	1.42272	0.839603	1.08198	0.303747		1.07753	0.721262		1.09578	1237.65	24.9	7	49	286.43	16.09	5	19	261	29.7177	6.16357		IPI00983633.1	IPI00983633	IPI00983633		IPI00983633	1		HSPE1-MOB4	HSPE1-MOB4 readthrough	Other	other
IPI00299573.12	60S ribosomal protein L7a	34.59	5	10	10	50	1.00365	0.994935	0.999963	0.999515	0.00437363		1.05973	1.07695	1.09415	1.07694	0.0172096		1.07747	0.00164674		1.07633	757.879	34.59	10	33	143.58	12.03	4	17	266	29.977	10.6089		IPI00299573.12	IPI00299573.	IPI00299573		IPI00299573	1		RPL7A	ribosomal protein L7a	Cytoplasm	other
IPI00007346.1	Peptidyl-prolyl cis-trans isomerase H	9.6	6	1	2	3	0.890753	1.16473	0.956327	1.00394	0.143059		1.07175	1.24314	0.929743	1.08155	0.15693		1.07731	0.5611		1.09366	65.2054	9.6	2	3					177	19.1956	8.07471		IPI00007346.1	IPI00007346	IPI00007346		IPI00007346	1		PPIH	peptidylprolyl isomerase H (cyclophilin H)	Nucleus	enzyme
IPI00980350.1	Uncharacterized protein	18.68	4	2	2	2	1.02153	0.964569	1.0053	0.997133	0.029345		1.08871	1.08092	1.05083	1.07349	0.0200058		1.07658	0.0204074		1.08456	55.9362	18.68	2	2					91	10.1206	10.2134		IPI00980350.1	IPI00980350	IPI00980350		IPI00980350	1		RPL27A	ribosomal protein L27a	Nucleus	other
IPI01026290.1	Uncharacterized protein	15.11	13	3	3	5	1.01395	0.990387	1.01737	1.00724	0.0146931		1.06461	1.09833	1.08811	1.08368	0.017286		1.07589	0.00429621		1.09484	184.252	15.11	3	3	39.43	10.07	2	2	278	30.5077	4.97021		IPI01026290.1	IPI01026290	IPI01026290		IPI01026290	1		DCTN2	dynactin 2 (p50)	Cytoplasm	other
IPI00004839.1	Crk-like protein	23.43	1	4	4	6	1.04182	0.969072	0.950195	0.987028	0.0483776		1.14871	1.02046	1.0156	1.06159	0.0754856		1.07554	0.223183		1.05307	180.856	23.43	4	6					303	33.7559	6.7417		IPI00004839.1	IPI00004839	IPI00004839		IPI00004839	1		CRKL	v-crk avian sarcoma virus CT10 oncogene homolog-like	Cytoplasm	kinase
IPI00029623.1	Proteasome subunit alpha type-6	40.65	10	8	8	28	1.01022	1.00376	0.987728	1.00057	0.0115783		1.0911	1.05396	1.08207	1.07571	0.0193738		1.0751	0.00448795		1.08553	695.426	40.65	8	21	100.33	24.39	4	7	246	27.3818	6.75635		IPI00029623.1	IPI00029623	IPI00029623		IPI00029623	1		PSMA6	proteasome (prosome, macropain) subunit, alpha type, 6	Cytoplasm	peptidase
IPI00872684.2	cDNA FLJ54141, highly similar to Ezrin	5.96	3	1	3	7	0.956548	1.15747	0.876041	0.996685	0.144943		1.01087	1.03697	1.16618	1.07134	0.0831625		1.07491	0.482226		0.921315	168.763	5.96	3	7					554	65.5286	5.90967		IPI00872684.2	IPI00872684	IPI00872684		IPI00872684	1		EZR	ezrin	Plasma Membrane	other
IPI00946457.1	Uncharacterized protein	8.66	4	1	1	1	0.807239	1.22778	0.984662	1.00656	0.211122		0.724084	1.53444	0.986841	1.08179	0.41344		1.07474	0.792869		1.09762	42.89	8.66	1	1					254	29.5208	9.30518		IPI00946457.1	IPI00946457	IPI00946457		IPI00946457	1		NUB1	negative regulator of ubiquitin-like proteins 1	Nucleus	other
IPI00298281.4	Laminin subunit gamma-1	1.62	1	1	1	1	0.847959	1.12841	1.03472	1.00369	0.142775		0.679957	1.38728	1.16874	1.07866	0.362162		1.07469	0.755486		1.09364	44.82	1.62	1	1					1609	177.489	5.12256		IPI00298281.4	IPI00298281	IPI00298281		IPI00298281	1		LAMC1	laminin, gamma 1 (formerly LAMB2)	Extracellular Space	other
IPI00005537.3	cDNA FLJ60124, highly similar to Mitochondrial dicarboxylate carrier	15.61	6	1	3	9	1.02377	1.02863	0.944402	0.998934	0.0472884		1.18222	1.00745	1.03068	1.07345	0.0949097		1.0746	0.290441		1.08332	211.837	15.61	3	7	30.3	2.49	1	2	442	48.0687	9.5249		IPI00005537.3	IPI00005537	IPI00005537		IPI00005537	1		SLC25A10	solute carrier family 25 (mitochondrial carrier; dicarboxylate transporter), member 10	Cytoplasm	transporter
IPI01010320.1	Uncharacterized protein	8.3	2	1	2	2	0.981662	0.997255	1.01747	0.998798	0.0179561		1.07173	1.08944	1.05727	1.07281	0.0161146		1.0741	0.00603227		1.08378	47.3132	8.3	2	2					289	32.7078	4.85596		IPI01010320.1	IPI01010320	IPI01010320		IPI01010320	1		HDAC1	histone deacetylase 1	Nucleus	transcription regulator	tributyrin, belinostat, pyroxamide, mocetinostat, bortezomib/vorinostat, vorinostat, romidepsin
IPI00922928.2	Uncharacterized protein	5	36	2	2	3	0.948255	1.06161	0.992388	1.00075	0.0571376		0.988062	1.13021	1.10639	1.07489	0.0761302		1.07408	0.248643		1.08656	43.2574	5	2	3					300	34.5302	6.69775		IPI00922928.2	IPI00922928	IPI00922928		IPI00922928	1		DHCR24	24-dehydrocholesterol reductase	Cytoplasm	enzyme
IPI00829883.1	Isoform 6 of Histone deacetylase 9	0.68	3	1	1	1	1.00478	0.990357	0.999809	0.998315	0.00732614		1.08258	1.05538	1.07796	1.07198	0.0145535		1.07378	0.00143622		1.08265	23.58	0.68	1	1					1025	112.381	6.23975		IPI00829883.1	IPI00829883	IPI00829883		IPI00829883	1		HDAC9	histone deacetylase 9	Nucleus	transcription regulator	tributyrin, belinostat, pyroxamide, romidepsin, valproic acid
IPI00031131.4	Isoform 1 of Adipocyte plasma membrane-associated protein	14.42	3	6	6	10	0.996922	0.98455	1.01801	0.999829	0.0169196		1.04461	1.08169	1.0927	1.073	0.0251955		1.07318	0.0139656		1.07493	229.972	14.42	6	10					416	46.4509	6.16357		IPI00031131.4	IPI00031131	IPI00031131		IPI00031131	1		APMAP	adipocyte plasma membrane associated protein	Plasma Membrane	enzyme
IPI00011253.3	40S ribosomal protein S3	65.43	16	16	16	64	0.998102	0.990292	1.00508	0.997826	0.00739933		1.06282	1.0695	1.07802	1.07011	0.00761914		1.07245	0.000296298		1.08376	1519.72	65.43	16	53	167.7	38.68	8	11	243	26.6714	9.65674		IPI00011253.3	IPI00011253	IPI00011253		IPI00011253	1		RPS3	ribosomal protein S3	Cytoplasm	enzyme
IPI00646605.3	Isoform 3 of E3 ubiquitin-protein ligase UBR4	1.76	20	5	6	6	1.00408	0.941955	1.10613	1.01739	0.0828903		1.06238	1.10551	1.10454	1.09081	0.024622		1.07217	0.215319		0.947324	166.565	1.76	6	6					5159	571.489	6.03662		IPI00646605.3	IPI00646605	IPI00646605		IPI00646605	1		UBR4	ubiquitin protein ligase E3 component n-recognin 4	Nucleus	enzyme
IPI00412579.6	60S ribosomal protein L10a	38.71	1	9	9	44	1.00941	0.977105	1.00296	0.996491	0.0170966		1.04775	1.07294	1.08389	1.06819	0.0185322		1.07195	0.00789861		1.08723	763.836	38.71	9	32	154.63	20.74	4	12	217	24.8155	9.93506		IPI00412579.6	IPI00412579	IPI00412579		IPI00412579	1		RPL10A	ribosomal protein L10a	Nucleus	other
IPI00719256.2	Uncharacterized protein	3.99	10	3	3	4	1.00418	1.01567	0.982759	1.00087	0.0167034		1.07478	1.07372	1.07016	1.07288	0.00242064		1.07195	0.00178782		1.11177	77.2243	3.99	3	4					927	105.517	5.5542		IPI00719256.2	IPI00719256	IPI00719256		IPI00719256	1		SART3	squamous cell carcinoma antigen recognized by T cells 3	Nucleus	other
IPI00021266.1	60S ribosomal protein L23a	30.13	8	6	6	36	0.99269	1.01792	0.983033	0.997882	0.0180149		1.05679	1.07178	1.08027	1.06961	0.0118889		1.07188	0.00451769		1.07381	830.233	30.13	6	32	50.38	18.59	3	4	156	17.6841	10.4478		IPI00021266.1	IPI00021266	IPI00021266		IPI00021266	1		RPL23A	ribosomal protein L23a	Other	other
IPI00479058.2	40S ribosomal protein S15	26.9	7	3	3	18	0.990243	1.01034	0.996142	0.998908	0.0103301		1.06177	1.08427	1.06574	1.07059	0.0120114		1.07177	0.00143127		1.09842	348.393	26.9	3	18					145	17.0292	10.3892		IPI00479058.2	IPI00479058	IPI00479058		IPI00479058	1		RPS15	ribosomal protein S15	Cytoplasm	other
IPI00967112.1	Uncharacterized protein	3.68	4	1	1	3	0.986633	1.02378	0.986135	0.998848	0.0215906		1.0567	1.08214	1.07252	1.07045	0.0128464		1.07169	0.00783601		1.08398	102.472	3.68	1	2	28.32	3.68	1	1	299	34.4366	5.57959		IPI00967112.1	IPI00967112	IPI00967112		IPI00967112	1		MRPS27	mitochondrial ribosomal protein S27	Cytoplasm	other
IPI00009896.1	Epoxide hydrolase 1	39.12	3	15	15	61	1.00981	0.98129	1.00496	0.998688	0.015261		1.06817	1.05602	1.0861	1.07009	0.0151312		1.0715	0.00452123		1.07503	1329.81	39.12	15	56	62.07	12.31	4	5	455	52.915	7.25439		IPI00009896.1	IPI00009896	IPI00009896		IPI00009896	1		EPHX1	epoxide hydrolase 1, microsomal (xenobiotic)	Cytoplasm	peptidase
IPI00384901.2	Uncharacterized protein	1.53	11	1	1	1	0.997657	1.03163	0.96882	0.999368	0.0314387		1.03202	1.13718	1.04224	1.07048	0.0579906		1.07116	0.135259		1.08196	30.92	1.53	1	1					392	42.9815	4.67822		IPI00384901.2	IPI00384901	IPI00384901		IPI00384901	1		CALCOCO1	calcium binding and coiled-coil domain 1	Nucleus	transcription regulator
IPI00008438.1	40S ribosomal protein S10	41.21	5	6	7	29	0.998148	0.995715	1.0221	1.00532	0.0145821		1.10188	1.09143	1.0366	1.07663	0.035065		1.07093	0.0313034		1.09892	672.801	41.21	7	25	49.7	22.42	4	4	165	18.8859	10.1548		IPI00008438.1	IPI00008438	IPI00008438		IPI00008438	1		RPS10	ribosomal protein S10	Cytoplasm	other
IPI00001952.5	Endonuclease domain-containing 1 protein	16.2	1	4	4	4	0.988045	0.953202	1.0897	1.01032	0.0709234		0.998114	1.14489	1.10236	1.08179	0.07552		1.07074	0.29813		1.0608	161.275	16.2	4	4					500	54.9813	5.70654		IPI00001952.5	IPI00001952	IPI00001952		IPI00001952	1		ENDOD1	endonuclease domain containing 1	Extracellular Space	enzyme
IPI00218482.2	Isoform Short of ES1 protein homolog, mitochondrial	22.78	5	4	4	11	1.00094	0.98855	0.996319	0.99527	0.0062612		1.02292	1.04543	1.1276	1.06532	0.0550986		1.07038	0.0939177		1.06789	184.826	18.57	3	7	66.59	4.22	1	4	237	24.742	8.1333		IPI00218482.2	IPI00218482	IPI00218482		IPI00218482	1		C21orf33/LOC102724023	chromosome 21 open reading frame 33	Cytoplasm	other
IPI00065153.3	Isoform 2 of Coiled-coil domain-containing protein 114	1.94	3	1	1	1	0.904102	1.04886	1.05025	1.00107	0.0839822		1.0026	1.14968	1.0612	1.07116	0.0740441		1.07001	0.339246		1.08287	31.8	1.94	1	1					463	50.3452	5.33838		IPI00065153.3	IPI00065153	IPI00065153		IPI00065153	1		CCDC114	coiled-coil domain containing 114	Extracellular Space	other
IPI00016832.1	Isoform Short of Proteasome subunit alpha type-1	46.39	4	11	11	19	1.02536	0.964479	1.02052	1.00345	0.033838		1.0758	1.05226	1.0911	1.07305	0.0195644		1.06936	0.0367764		1.06585	517.018	46.39	11	16	52.91	11.03	3	3	263	29.5369	6.60986		IPI00016832.1	IPI00016832	IPI00016832		IPI00016832	1		PSMA1	proteasome (prosome, macropain) subunit, alpha type, 1	Cytoplasm	peptidase
IPI00942853.2	RNA binding motif protein 39	5.04	6	1	1	1	1.03164	0.863614	1.08979	0.995012	0.117449		1.08637	0.975052	1.13019	1.06387	0.0799788		1.0692	0.448506		1.0739	105.08	5.04	1	1					337	36.6725	5.60498		IPI00942853.2	IPI00942853	IPI00942853		IPI00942853	1		RBM39	RNA binding motif protein 39	Nucleus	transcription regulator
IPI00020416.8	Tripeptidyl-peptidase 2	1.44	2	1	1	1	0.978363	1.01435	1.005	0.999239	0.0186743		1.08499	1.07495	1.04457	1.06817	0.0210506		1.06898	0.0132334		1.07894	54.55	1.44	1	1					1249	138.263	6.31592		IPI00020416.8	IPI00020416	IPI00020416		IPI00020416	1		TPP2	tripeptidyl peptidase II	Cytoplasm	peptidase
IPI00981529.1	Protein	9.45	3	1	1	3	0.988951	1.0139	0.994226	0.999026	0.0131493		1.06042	1.11904	1.02393	1.0678	0.0479867		1.06884	0.074841		1.0791	115.093	9.45	1	2	30.94	9.45	1	1	127	14.6728	10.2134		IPI00981529.1	IPI00981529	IPI00981529		IPI00981529	1		MRPL49	mitochondrial ribosomal protein L49	Cytoplasm	enzyme
IPI00878918.1	Uncharacterized protein	19.48	4	1	1	1	0.995381	1.02204	0.980116	0.999179	0.0212179		1.08471	1.06122	1.05762	1.06785	0.0147096		1.06873	0.00997939		1.07852	36.44	19.48	1	1					77	8.56249	6.13818		IPI00878918.1	IPI00878918	IPI00878918		IPI00878918	1		MB	myoglobin	Cytoplasm	transporter
IPI00964180.1	Protein	10.81	8	2	2	2	1.00461	1.01108	0.980532	0.998742	0.0160993		1.07883	1.05752	1.06462	1.06699	0.0108505		1.06833	0.00367939		1.07782	70.3642	10.81	2	2					185	21.8688	5.77002		IPI00964180.1	IPI00964180	IPI00964180		IPI00964180	0
IPI00398304.3	Isoform 2 of Pallidin	23.75	3	1	1	1	0.999249	1.05589	0.944583	0.999906	0.055655		1.11499	0.959817	1.12953	1.06811	0.094067		1.06821	0.340578		1.07793	61.23	23.75	1	1					80	8.59324	4.29736		IPI00398304.3	IPI00398304	IPI00398304		IPI00398304	1		BLOC1S6	biogenesis of lysosomal organelles complex-1, subunit 6, pallidin	Cytoplasm	other
IPI00966238.2	cDNA FLJ51907, highly similar to Stress-70 protein, mitochondrial	55.19	6	27	28	156	1.01012	0.989888	0.997969	0.999324	0.0101818		1.07601	1.06813	1.05822	1.06745	0.00891696		1.06817	0.000953198		1.07692	3765.91	55.19	28	123	500.62	26.17	15	33	665	72.3561	5.93506		IPI00966238.2	IPI00966238	IPI00966238		IPI00966238	1		HSPA9	heat shock 70kDa protein 9 (mortalin)	Cytoplasm	other
IPI00941161.1	Isoform 1 of General vesicular transport factor p115	10.81	4	7	7	14	0.985859	0.997459	1.01808	1.00047	0.0163195		1.01872	1.07646	1.11063	1.0686	0.0464552		1.0681	0.0746119		1.05418	390.636	10.81	7	12	38.56	1.98	2	2	962	107.828	4.90674		IPI00941161.1	IPI00941161	IPI00941161		IPI00941161	1		USO1	USO1 vesicle transport factor	Cytoplasm	transporter
IPI00017592.1	Isoform 1 of LETM1 and EF-hand domain-containing protein 1, mitochondrial	11.77	4	6	6	12	1.01665	0.989683	1.02409	1.01014	0.0181041		1.04551	1.08136	1.10966	1.07884	0.0321476		1.06801	0.0321178		1.08853	368.48	11.77	6	12					739	83.302	6.69775		IPI00017592.1	IPI00017592	IPI00017592		IPI00017592	1		LETM1	leucine zipper-EF-hand containing transmembrane protein 1	Cytoplasm	other
IPI00939119.1	Isoform 2 of Cell division cycle and apoptosis regulator protein 1	3.88	5	3	3	5	0.972562	0.964929	1.0095	0.982329	0.023835		1.06895	1.04368	1.03388	1.04884	0.0180925		1.06771	0.0183082		0.913293	95.4693	3.88	3	5					1135	130.962	5.75732		IPI00939119.1	IPI00939119	IPI00939119		IPI00939119	1		CCAR1	cell division cycle and apoptosis regulator 1	Nucleus	transcription regulator
IPI00029997.1	6-phosphogluconolactonase	7.36	1	2	2	2	1.04712	0.965497	0.978554	0.997056	0.0438435		1.05053	1.0475	1.09512	1.06438	0.0266638		1.06753	0.0854914		1.076	56.7138	7.36	2	2					258	27.5296	6.04932		IPI00029997.1	IPI00029997	IPI00029997		IPI00029997	1		PGLS	6-phosphogluconolactonase	Cytoplasm	enzyme
IPI00917166.1	Uncharacterized protein	4.94	9	3	3	3	1.03227	1.00608	1.05981	1.03272	0.0268679		1.02299	1.24651	1.03769	1.1024	0.125025		1.06747	0.398755		1.09485	137.183	4.94	3	3					890	98.4569	5.14795		IPI00917166.1	IPI00917166	IPI00917166		IPI00917166	1		DCTN1	dynactin 1	Cytoplasm	other
IPI00003870.1	Putative ATP-dependent Clp protease proteolytic subunit, mitochondrial	15.52	1	3	3	6	0.97579	1.00064	1.01217	0.996199	0.0185916		1.04214	1.14372	1.00429	1.06338	0.0720993		1.06744	0.19312		1.08837	228.807	15.52	3	5	21.71	5.42	1	1	277	30.1606	8.08936		IPI00003870.1	IPI00003870	IPI00003870		IPI00003870	1		CLPP	caseinolytic mitochondrial matrix peptidase proteolytic subunit	Cytoplasm	peptidase
IPI00008454.1	DnaJ homolog subfamily B member 11	11.45	1	2	2	2	0.934374	0.923457	1.13069	0.996174	0.116623		1.00732	1.01292	1.16967	1.0633	0.0921582		1.06738	0.477813		1.07725	63.7932	11.45	2	2					358	40.4886	6.17627		IPI00008454.1	IPI00008454	IPI00008454		IPI00008454	1		DNAJB11	DnaJ (Hsp40) homolog, subfamily B, member 11	Cytoplasm	other
IPI00925323.1	60S ribosomal protein L14	29.58	3	7	7	25	0.987913	1.0109	1.00309	1.00063	0.011687		1.10591	1.04385	1.05395	1.0679	0.0333037		1.06723	0.0299002		1.05649	582.106	23.94	5	17	108.56	16.9	4	8	213	23.2749	10.9312		IPI00925323.1	IPI00925323	IPI00925323		IPI00925323	1		RPL14	ribosomal protein L14	Cytoplasm	other
IPI01022048.1	Uncharacterized protein	29.52	7	9	9	27	1.00765	0.970082	1.00674	0.994824	0.0214321		1.07731	1.04122	1.06652	1.06168	0.0185216		1.06721	0.0149976		1.07975	700.042	29.52	9	24	55.2	7.98	3	3	376	41.7199	5.5415		IPI01022048.1	IPI01022048	IPI01022048		IPI01022048	1		PA2G4	proliferation-associated 2G4, 38kDa	Nucleus	transcription regulator
IPI00788871.1	Uncharacterized protein	4.06	3	2	2	3	0.918345	1.02361	1.10429	1.01541	0.0932445		1.07298	1.09766	1.08013	1.08359	0.0126964		1.06714	0.27785		1.10151	73.2842	4.06	2	3					591	65.9928	8.06006		IPI00788871.1	IPI00788871	IPI00788871		IPI00788871	1	D	GFM1	G elongation factor, mitochondrial 1	Cytoplasm	translation regulator
IPI00871260.2	Zinc finger, C2H2-type domain containing protein	0.74	2	1	1	1	1.02665	0.984332	0.982634	0.997871	0.0249347		1.06048	1.07261	1.06039	1.06449	0.00702705		1.06676	0.0112102		1.07533	23.61	0.74	1	1					1081	119.1	6.88818		IPI00871260.2	IPI00871260	IPI00871260		IPI00871260	1		ZNF827	zinc finger protein 827	Other	other
IPI00296197.2	Nucleotide exchange factor SIL1	2.6	2	1	1	6	1.00225	1.01795	1.04764	1.02262	0.0230523		0.98568	1.14149	1.14408	1.09042	0.0907129		1.0663	0.277908		1.08076	232.08	2.6	1	6					461	52.052	5.36377		IPI00296197.2	IPI00296197	IPI00296197		IPI00296197	1		SIL1	SIL1 nucleotide exchange factor	Cytoplasm	transporter
IPI00848226.1	Guanine nucleotide-binding protein subunit beta-2-like 1	56.47	24	16	16	46	0.998848	0.9972	1.01323	1.00309	0.00881992		1.07602	1.04986	1.08236	1.06942	0.0172296		1.06612	0.0040412		1.07572	1072	56.47	16	43	52.08	12.3	3	3	317	35.0546	7.69385		IPI00848226.1	IPI00848226	IPI00848226		IPI00848226	1		GNB2L1	guanine nucleotide binding protein (G protein), beta polypeptide 2-like 1	Cytoplasm	enzyme
IPI00941706.1	GMP reductase	4.06	5	1	1	1	0.648271	1.49142	0.904922	1.01487	0.432193		1.01651	1.25194	0.977421	1.08196	0.148502		1.0661	0.811826		1.0944	47.77	4.06	1	1					320	34.5745	7.6792		IPI00941706.1	IPI00941706	IPI00941706		IPI00941706	1		GMPR2	guanosine monophosphate reductase 2	Cytoplasm	enzyme
IPI00553153.2	Isoform 1 of ATPase inhibitor, mitochondrial	15.09	6	3	3	11	1.0095	0.983055	1.00231	0.998287	0.0136715		1.05761	1.06759	1.06684	1.06401	0.00555903		1.06584	0.00152054		1.07362	120.987	14.15	2	6	61.98	7.55	2	5	106	12.2413	9.34912		IPI00553153.2	IPI00553153	IPI00553153		IPI00553153	1		ATPIF1	ATPase inhibitory factor 1	Cytoplasm	other
IPI00029264.4	Cytochrome c1, heme protein, mitochondrial	3.69	1	1	1	2	0.998947	1.01573	0.982271	0.998983	0.01673		1.08996	1.03553	1.06843	1.06464	0.0274104		1.06572	0.0239869		1.07508	45.31	3.69	1	1	21.7	3.69	1	1	325	35.399	8.99756		IPI00029264.4	IPI00029264	IPI00029264		IPI00029264	1		CYC1	cytochrome c-1	Cytoplasm	enzyme
IPI01013988.1	cDNA FLJ52696, highly similar to Eukaryotic translation initiation factor 3 subunit 5	18.89	5	4	4	12	1.04807	0.920863	1.02465	0.997862	0.0677039		1.07828	1.07633	1.03571	1.06344	0.024034		1.06572	0.18903		1.03694	385.634	18.89	4	9	44.28	9.12	2	3	307	33.219	5.59229		IPI01013988.1	IPI01013988	IPI01013988		IPI01013988	1		EIF3F	eukaryotic translation initiation factor 3, subunit F	Cytoplasm	translation regulator
IPI00430781.1	Isoform 2 of UPF0598 protein C8orf82	7.21	3	1	1	3	0.949978	0.94513	1.03364	0.97625	0.0497627		0.938998	0.98728	1.1949	1.04039	0.135969		1.0657	0.485681		1.06797	107.188	7.21	1	3					208	22.7939	11.019		IPI00430781.1	IPI00430781	IPI00430781		IPI00430781	1		C8orf82	chromosome 8 open reading frame 82	Cytoplasm	other
IPI00980479.1	Uncharacterized protein	4.06	2	1	1	1	0.984355	0.982219	1.02866	0.998413	0.0262199		1.05642	1.05151	1.08411	1.06401	0.0175756		1.0657	0.0227689		1.07472	39.72	4.06	1	1					197	22.151	6.17627		IPI00980479.1	IPI00980479	IPI00980479		IPI00980479	1		COPS5	COP9 signalosome subunit 5	Nucleus	transcription regulator
IPI00967485.1	ankycorbin isoform b	1.37	5	1	1	1	1.00014	1.00821	0.988026	0.998793	0.0101603		1.11357	1.03375	1.04569	1.06434	0.043053		1.06563	0.0622119		1.07465	38.33	1.37	1	1					951	106.839	5.97314		IPI00967485.1	IPI00967485	IPI00967485		IPI00967485	1		RAI14	retinoic acid induced 14	Nucleus	transcription regulator
IPI00789806.2	Isoform 2 of Cytosol aminopeptidase	15.98	4	7	7	11	1.00672	1.00751	0.984652	0.999625	0.0129727		1.04763	1.09498	1.05	1.0642	0.0266819		1.0646	0.0196015		1.01471	257.651	15.98	7	10	21.96	2.46	1	1	488	52.7379	6.7417		IPI00789806.2	IPI00789806	IPI00789806		IPI00789806	1		LAP3	leucine aminopeptidase 3	Cytoplasm	peptidase
IPI00289819.5	Cation-independent mannose-6-phosphate receptor	0.4	1	1	1	1	0.999858	0.970662	1.02327	0.997929	0.0263553		0.998573	1.07794	1.10997	1.06216	0.0573499		1.06437	0.152739		1.07332	61.16	0.4	1	1					2491	274.199	5.93506		IPI00289819.5	IPI00289819	IPI00289819		IPI00289819	1		IGF2R	insulin-like growth factor 2 receptor	Plasma Membrane	transmembrane receptor
IPI00006865.4	Vesicle-trafficking protein SEC22b	19.07	1	3	3	6	0.99521	1.01122	0.985817	0.997414	0.0128417		1.07762	1.05679	1.04935	1.06126	0.0146551		1.06401	0.00475731		1.07236	218.043	19.07	3	5	27.73	5.58	1	1	215	24.5775	6.91748		IPI00006865.4	IPI00006865	IPI00006865		IPI00006865	1		SEC22B	SEC22 vesicle trafficking protein homolog B (S. cerevisiae) (gene/pseudogene)	Cytoplasm	other
IPI00914853.1	leucine-rich repeat flightless-interacting protein 1 isoform 2	3.55	5	1	1	1	1.01639	0.981278	0.996159	0.997943	0.0176256		1.08511	1.03479	1.06535	1.06175	0.0253536		1.06394	0.0231885		1.07219	80.09	3.55	1	1					394	44.8801	5.60498		IPI00914853.1	IPI00914853	IPI00914853		IPI00914853	1		LRRFIP1	leucine rich repeat (in FLII) interacting protein 1	Cytoplasm	other
IPI00184821.1	Isoform 1 of Bifunctional coenzyme A synthase	6.56	3	2	2	3	0.995189	0.821877	1.05348	0.95685	0.12047		0.950624	1.02023	1.0828	1.01788	0.0661172		1.06378	0.484653		1.05521	155.524	6.56	2	3					564	62.29	6.99072		IPI00184821.1	IPI00184821	IPI00184821		IPI00184821	1		COASY	CoA synthase	Cytoplasm	kinase
IPI00639819.1	Uncharacterized protein	4.07	4	1	1	1	0.980525	0.995513	1.02028	0.998773	0.0200781		1.13847	0.993972	1.05384	1.06209	0.0726014		1.0634	0.219115		1.07199	52.48	4.07	1	1					295	33.4408	6.55127		IPI00639819.1	IPI00639819	IPI00639819		IPI00639819	1		TARDBP	TAR DNA binding protein	Nucleus	transcription regulator
IPI00877645.1	Uncharacterized protein	12.83	2	1	1	1	0.895224	1.07065	1.03923	1.0017	0.0935397		0.909112	1.19723	1.08882	1.06505	0.145522		1.06325	0.560336		1.0775	66.06	12.83	1	1					187	21.57	7.06396		IPI00877645.1	IPI00877645	IPI00877645		IPI00877645	1		HMOX1	heme oxygenase (decycling) 1	Cytoplasm	enzyme	tin mesoporphyrin
IPI00746004.2	40S ribosomal protein S27-like	38.1	6	3	3	9	1.00615	0.98358	1.00818	0.999302	0.0136531		1.07769	1.07069	1.03808	1.06216	0.0211396		1.0629	0.0123887		1.07328	261.463	38.1	3	9					84	9.47087	9.45166		IPI00746004.2	IPI00746004	IPI00746004		IPI00746004	1		RPS27L	ribosomal protein S27-like	Cytoplasm	translation regulator
IPI00219729.3	Mitochondrial 2-oxoglutarate/malate carrier protein	9.87	3	2	2	2	1.05705	0.863132	1.0571	0.992425	0.111971		1.06197	0.901054	1.20135	1.05479	0.150277		1.06284	0.595217		1.07301	48.2964	9.87	2	2					314	34.0399	9.90576		IPI00219729.3	IPI00219729	IPI00219729		IPI00219729	1		SLC25A11	solute carrier family 25 (mitochondrial carrier; oxoglutarate carrier), member 11	Cytoplasm	transporter
IPI00794609.1	Cysteine synthase	3.95	4	1	1	1	0.954281	1.02881	1.01663	0.999909	0.0399819		1.10015	1.05711	1.02932	1.06219	0.0356891		1.06229	0.114414		1.07272	28.11	3.95	1	1					177	19.0748	8.74854		IPI00794609.1	IPI00794609	IPI00794609		IPI00794609	1		CBS/LOC102724560	cystathionine-beta-synthase	Cytoplasm	enzyme
IPI00061142.3	Nogo-B receptor	2.39	1	1	1	1	1.00875	0.989721	0.996263	0.998245	0.00966851		1.08619	1.03219	1.06114	1.05984	0.0270211		1.0617	0.0205205		1.07024	33.66	2.39	1	1					293	33.203	8.47021		IPI00061142.3	IPI00061142	IPI00061142		IPI00061142	1		NUS1	nuclear undecaprenyl pyrophosphate synthase 1 homolog (S. cerevisiae)	Cytoplasm	other
IPI00910455.1	cDNA FLJ60259, highly similar to Elongation factor Ts, mitochondrial	9.47	3	2	2	3	0.961368	1.00411	1.04409	1.00319	0.041369		0.975567	1.2836	0.93601	1.06506	0.190293		1.06167	0.611414		1.10566	67.6376	9.47	2	3					285	31.0047	5.65576		IPI00910455.1	IPI00910455	IPI00910455		IPI00910455	1		TSFM	Ts translation elongation factor, mitochondrial	Cytoplasm	translation regulator
IPI01014400.1	35 kDa protein	6.93	3	1	1	1	0.965829	0.854452	1.16688	0.99572	0.158343		1.09659	0.99472	1.07875	1.05668	0.0543994		1.06123	0.562481		1.06675	56	6.93	1	1					303	34.6542	5.60498		IPI01014400.1	IPI01014400	IPI01014400		IPI01014400	1		RPP40	ribonuclease P/MRP 40kDa subunit	Nucleus	enzyme
IPI00100460.2	Aspartyl-tRNA synthetase, mitochondrial	3.72	1	3	3	3	0.99212	1.0182	1.00222	1.00418	0.0131478		1.04839	1.06841	1.07946	1.06542	0.0157511		1.06098	0.00665328		1.0774	76.4745	3.72	3	3					645	73.5161	8.01611		IPI00100460.2	IPI00100460	IPI00100460		IPI00100460	1		DARS2	aspartyl-tRNA synthetase 2, mitochondrial	Cytoplasm	enzyme
IPI00294242.2	28S ribosomal protein S31, mitochondrial	10.38	1	3	3	7	0.981789	0.993127	1.0505	1.00847	0.0368349		1.1709	1.00959	1.02937	1.06995	0.0879774		1.06097	0.326732		1.07062	200.92	10.38	3	7					395	45.2905	9.29053		IPI00294242.2	IPI00294242	IPI00294242		IPI00294242	1		MRPS31	mitochondrial ribosomal protein S31	Cytoplasm	other
IPI00301109.4	Isoform 1 of Inorganic pyrophosphatase 2, mitochondrial	32.04	11	7	9	25	0.994884	0.967707	1.01895	0.993847	0.0256381		1.03993	1.08625	1.03713	1.05444	0.0275838		1.06096	0.049481		1.08564	567.536	32.04	9	21	51.08	11.38	4	4	334	37.896	7.38623		IPI00301109.4	IPI00301109	IPI00301109		IPI00301109	1		PPA2	pyrophosphatase (inorganic) 2	Cytoplasm	enzyme
IPI00302925.4	59 kDa protein	36.93	5	19	19	47	0.996882	0.996281	0.996334	0.996499	0.000332744		1.05685	1.06021	1.05463	1.05723	0.00280885		1.06094	3.12216e-06		1.07237	1341.12	35.1	18	39	118.81	15.72	8	8	547	59.4404	5.78271		IPI00302925.4	IPI00302925	IPI00302925		IPI00302925	1		CCT8	chaperonin containing TCP1, subunit 8 (theta)	Cytoplasm	enzyme
IPI00304612.9	60S ribosomal protein L13a	32.02	3	9	9	30	1.01234	0.97877	1.00767	0.999593	0.018184		1.06195	1.03989	1.07947	1.06044	0.0198333		1.06087	0.0172957		1.07227	441.182	32.02	9	24	56.48	12.81	3	6	203	23.5624	10.9312		IPI00304612.9	IPI00304612	IPI00304612		IPI00304612	1		RPL13A	ribosomal protein L13a	Cytoplasm	other
IPI00028004.2	Proteasome subunit beta type-3	27.32	1	4	4	16	0.979873	0.997339	1.011	0.996069	0.0156006		1.08985	1.03546	1.04441	1.05657	0.0291649		1.06074	0.0339077		1.08105	472.541	27.32	4	15	42.84	8.78	1	1	205	22.9335	6.55127		IPI00028004.2	IPI00028004	IPI00028004		IPI00028004	1		PSMB3	proteasome (prosome, macropain) subunit, beta type, 3	Cytoplasm	peptidase
IPI01010608.1	11 kDa protein	12.62	3	1	1	1	0.851996	1.25752	0.910347	1.00662	0.219236		1.0154	1.11773	1.07	1.06771	0.0512014		1.06069	0.662853		1.07911	37.29	12.62	1	1					103	11.3408	11.3853		IPI01010608.1	IPI01010608	IPI01010608		IPI01010608	1		NUP107	nucleoporin 107kDa	Nucleus	transporter
IPI00478231.2	Transforming protein RhoA	59.07	6	1	7	12	0.940266	1.02807	1.03192	1.00009	0.0518425		1.11692	0.979311	1.08579	1.06067	0.0721614		1.06058	0.303011		1.10346	420.401	59.07	7	12					193	21.7541	6.1001		IPI00478231.2	IPI00478231	IPI00478231		IPI00478231	1		RHOA	ras homolog family member A	Cytoplasm	enzyme
IPI00024175.3	Isoform 1 of Proteasome subunit alpha type-7	34.27	9	7	7	26	0.994697	1.01327	0.992841	1.00027	0.0112995		1.05422	1.05653	1.07015	1.0603	0.00860781		1.06001	0.0018535		1.05706	709.196	34.27	7	23	53.92	10.48	2	3	248	27.8696	8.45557		IPI00024175.3	IPI00024175	IPI00024175		IPI00024175	1		PSMA7	proteasome (prosome, macropain) subunit, alpha type, 7	Cytoplasm	peptidase
IPI00031812.3	Nuclease-sensitive element-binding protein 1	21.91	8	3	4	16	0.966871	1.03935	1.01552	1.00725	0.0369409		1.05714	1.05646	1.08904	1.06755	0.0186206		1.05987	0.0650311		1.07832	531.461	21.91	4	15	29.27	5.25	1	1	324	35.9027	9.87646		IPI00031812.3	IPI00031812	IPI00031812		IPI00031812	1		YBX1	Y box binding protein 1	Nucleus	transcription regulator
IPI00005050.1	28S ribosomal protein S14, mitochondrial	11.72	1	1	1	1	0.994852	1	1.00118	0.998677	0.0033644		1.07292	1.05941	1.04241	1.05825	0.0152888		1.05965	0.00274461		1.06889	66.95	11.72	1	1					128	15.129	11.4146		IPI00005050.1	IPI00005050	IPI00005050		IPI00005050	1		MRPS14	mitochondrial ribosomal protein S14	Cytoplasm	other
IPI00022597.1	NEDD8-conjugating enzyme Ubc12	25.68	1	4	4	11	1.0211	0.983869	0.994532	0.999834	0.0191744		1.05173	1.05239	1.07428	1.05947	0.0128298		1.05964	0.0110155		1.08102	331.429	25.68	4	9	31.56	13.66	2	2	183	20.8866	7.69385		IPI00022597.1	IPI00022597	IPI00022597		IPI00022597	1		UBE2M	ubiquitin-conjugating enzyme E2M	Cytoplasm	enzyme
IPI00830086.1	Isoform 2 of Sperm-specific antigen 2	1.63	4	1	1	1	0.899788	1.22714	0.888829	1.00525	0.192238			1.06497		1.06497	#DIV/0!		1.0594	#DIV/0!		0.36525	55.42	1.63	1	1					1106	121.377	5.31299		IPI00830086.1	IPI00830086	IPI00830086		IPI00830086	1		SSFA2	sperm specific antigen 2	Plasma Membrane	other
IPI00010349.1	Alkyldihydroxyacetonephosphate synthase, peroxisomal	6.38	2	2	2	2	0.992777	1.06046	0.942606	0.998613	0.059141		1.05331	1.00726	1.1132	1.05792	0.0531228		1.05939	0.265886		1.07363	85.0932	6.38	2	2					658	72.8658	7.34229		IPI00010349.1	IPI00010349	IPI00010349		IPI00010349	1		AGPS	alkylglycerone phosphate synthase	Cytoplasm	enzyme
IPI00945960.1	Uncharacterized protein	8.05	3	1	1	2	1.02247	1.08299	0.881447	0.995635	0.103416		0.978595	1.36942	0.816232	1.05475	0.284348		1.05937	0.752084		1.08957	131.206	8.05	1	2					174	20.1485	9.43701		IPI00945960.1	IPI00945960	IPI00945960		IPI00945960	1		SSR3	signal sequence receptor, gamma (translocon-associated protein gamma)	Cytoplasm	other
IPI00299506.9	Isoform 2 of Glucosamine--fructose-6-phosphate aminotransferase [isomerizing] 1	21.15	43	9	12	27	1.00243	1.02004	0.9947	1.00572	0.0129864		1.06695	1.05146	1.07523	1.06455	0.0120683		1.05849	0.00454381		1.08003	700.065	21.15	12	24	43.96	4.7	3	3	681	76.7103	6.84424		IPI00299506.9	IPI00299506	IPI00299506		IPI00299506	1		GFPT1	glutamine--fructose-6-phosphate transaminase 1	Cytoplasm	enzyme
IPI00982745.1	Uncharacterized protein	10.34	9	1	1	2	0.94569	0.995365	1.0566	0.999218	0.0555552		1.00511	1.12869	1.03838	1.05739	0.0639464		1.05822	0.30004		1.07153	78.0764	10.34	1	2					116	13.0719	9.75928		IPI00982745.1	IPI00982745	IPI00982745		IPI00982745	1		CHID1	chitinase domain containing 1	Extracellular Space	other
IPI00892990.1	Protein	5.88	1	1	1	1	1.0129	1.01125	0.971902	0.998685	0.0232089		1.12134	1.02781	1.01994	1.05637	0.0564075		1.05776	0.176771		1.06654	29.33	5.88	1	1					119	13.5449	6.25244		IPI00892990.1	IPI00892990	IPI00892990		IPI00892990	1		STRC	stereocilin	Extracellular Space	other
IPI00024933.3	Isoform 1 of 60S ribosomal protein L12	56.97	2	8	8	30	1.00514	1.0003	0.997678	1.00104	0.00378381		1.05669	1.06171	1.0581	1.05883	0.00258695		1.05774	2.60085e-05		1.05715	677.344	56.97	8	27	34.69	15.15	2	3	165	17.8075	9.42236		IPI00024933.3	IPI00024933	IPI00024933		IPI00024933	1		RPL12	ribosomal protein L12	Nucleus	other
IPI00185503.4	Isoform 2 of ATP-binding cassette sub-family D member 3	6.74	4	2	2	5	0.976266	0.997007	0.995866	0.989713	0.0116594		0.88551	1.20385	1.05118	1.04684	0.159213		1.05773	0.568912		1.0005	98.1839	6.74	2	5					549	62.6858	9.23193		IPI00185503.4	IPI00185503	IPI00185503		IPI00185503	1		ABCD3	ATP-binding cassette, sub-family D (ALD), member 3	Cytoplasm	transporter
IPI00011285.1	Calpain-1 catalytic subunit	7.56	11	3	3	4	1.00361	1.09915	1.05758	1.05345	0.0479028		0.977361	1.42056	0.944678	1.1142	0.26582		1.05767	0.716696		0.980188	191.427	7.56	3	4					714	81.8382	5.66846		IPI00011285.1	IPI00011285	IPI00011285		IPI00011285	1		CAPN1	calpain 1, (mu/I) large subunit	Cytoplasm	peptidase
IPI00955490.1	ornithine aminotransferase, mitochondrial isoform 2	6.64	2	1	1	1	0.909259	1.03396	1.05875	1.00066	0.080118		1.02712	1.14518	1.00229	1.0582	0.0763479		1.0575	0.418764		1.06966	89.72	6.64	1	1					301	32.8321	5.32568		IPI00955490.1	IPI00955490	IPI00955490		IPI00955490	1		OAT	ornithine aminotransferase	Cytoplasm	enzyme
IPI00845388.1	destrin isoform b	33.11	3	3	4	11	0.949239	0.994189	1.00499	0.982807	0.029568		1.07049	1.02199	1.02501	1.03916	0.02717		1.05734	0.0719161		1.02515	165.779	33.11	4	10	20.5	4.73	1	1	148	16.6096	8.33838		IPI00845388.1	IPI00845388	IPI00845388		IPI00845388	1		DSTN	destrin (actin depolymerizing factor)	Cytoplasm	other
IPI00219326.2	Isoform 2 of Host cell factor 1	1.53	3	1	1	1	2.84903			2.84903	#DIV/0!			3.01201		3.01201	#DIV/0!		1.05721	#DIV/0!		1.03303	30.33	1.53	1	1					1966	201.724	7.45947		IPI00219326.2	IPI00219326	IPI00219326		IPI00219326	1		HCFC1	host cell factor C1	Nucleus	transcription regulator
IPI00964409.3	Uncharacterized protein	8.73	5	1	5	12	1.05953	1.07624	0.862836	0.999535	0.118679		0.8759	1.19303	1.0985	1.05581	0.162817		1.0563	0.653836		1.06831	244.405	8.73	5	10	27.69	2.46	2	2	813	91.8954	6.0874		IPI00964409.3	IPI00964409	IPI00964409		IPI00964409	1		HSPA4L	heat shock 70kDa protein 4-like	Cytoplasm	other
IPI00554590.1	Isoform 1 of Rab3 GTPase-activating protein non-catalytic subunit	0.43	1	1	1	1	1.00329	0.989147	1.00248	0.998308	0.00794387		1.02657	1.07855	1.05827	1.05446	0.0261993		1.05625	0.0237398		1.06543	25.24	0.43	1	1					1393	155.886	5.61768		IPI00554590.1	IPI00554590	IPI00554590		IPI00554590	1		RAB3GAP2	RAB3 GTPase activating protein subunit 2 (non-catalytic)	Cytoplasm	enzyme
IPI00023542.6	Transmembrane emp24 domain-containing protein 9	20.85	2	3	5	8	1.00839	0.985825	1.01707	1.00376	0.0161282		1.03108	1.11981	1.02951	1.06013	0.0516881		1.05616	0.145677		1.12695	171.518	20.85	5	8					235	27.2602	8.01611		IPI00023542.6	IPI00023542	IPI00023542		IPI00023542	1		TMED9	transmembrane emp24 protein transport domain containing 9	Cytoplasm	transporter
IPI00940046.2	Uncharacterized protein	13.78	4	3	3	6	1.02622	0.929637	0.974663	0.97684	0.0483275		0.986414	1.05536	1.05317	1.03165	0.0391908		1.05611	0.201765		1.03544	192.106	13.78	3	6					370	41.7694	8.11865		IPI00940046.2	IPI00940046	IPI00940046		IPI00940046	1		ASAH1	N-acylsphingosine amidohydrolase (acid ceramidase) 1	Cytoplasm	enzyme
IPI00893774.1	Uncharacterized protein	8.14	9	1	1	3	0.975548	1.00278	0.96001	0.979444	0.0216469		1.09133	1.01731	0.994144	1.03426	0.0507632		1.05597	0.16045		1.02592	54.6661	8.14	1	3					221	25.5776	5.021		IPI00893774.1	IPI00893774	IPI00893774		IPI00893774	1		PPP1R7	protein phosphatase 1, regulatory subunit 7	Nucleus	phosphatase
IPI00025329.1	60S ribosomal protein L19	16.84	1	3	3	8	0.998746	1.03578	0.971945	1.00216	0.0320549		1.06585	1.0104	1.09837	1.05821	0.0444806		1.05593	0.151331		1.06883	207.85	16.84	3	8					196	23.4512	11.4731		IPI00025329.1	IPI00025329	IPI00025329		IPI00025329	1		RPL19	ribosomal protein L19	Cytoplasm	other
IPI00782985.1	Isoform 2 of Eukaryotic translation initiation factor 4 gamma 2	8.06	46	5	6	15	1.01902	0.98167	0.997175	0.999289	0.0187653		1.04091	1.09834	1.0251	1.05478	0.0385366		1.05554	0.0883709		1.04998	267.896	8.06	6	14	22.6	1.04	1	1	869	98.0877	6.99072		IPI00782985.1	IPI00782985	IPI00782985		IPI00782985	1		EIF4G2	eukaryotic translation initiation factor 4 gamma, 2	Cytoplasm	translation regulator
IPI00939491.1	Isoform 2 of Cysteinyl-tRNA synthetase, cytoplasmic	9.09	6	4	4	4	1.00845	0.954576	1.02769	0.996907	0.0379008		1.16576	1.10385	0.886814	1.05214	0.146486		1.0554	0.561552		1.01755	106.829	9.09	4	4					726	82.7939	7.02002		IPI00939491.1	IPI00939491	IPI00939491		IPI00939491	1		CARS	cysteinyl-tRNA synthetase	Cytoplasm	enzyme
IPI00411704.9	Isoform 1 of Eukaryotic translation initiation factor 5A-1	63.64	7	8	8	44	1.00484	1.00072	0.990592	0.998719	0.00733316		1.07133	1.04842	1.04223	1.05399	0.015334		1.05534	0.00488874		1.04865	965.275	63.64	8	34	122.61	18.18	3	10	154	16.8214	5.23682		IPI00411704.9	IPI00411704	IPI00411704		IPI00411704	1		EIF5A	eukaryotic translation initiation factor 5A	Cytoplasm	translation regulator
IPI00657997.1	Protein	20	3	2	2	3	0.960949	0.996074	0.995928	0.984317	0.0202373		1.14058	1.01876	0.9569	1.03875	0.0934588		1.0553	0.380003		1.00438	70.95	20	2	3					145	16.4142	6.72705		IPI00657997.1	IPI00657997	IPI00657997		IPI00657997	1		PSMG1	proteasome (prosome, macropain) assembly chaperone 1	Plasma Membrane	other
IPI00177817.4	Isoform 2 of Sarcoplasmic/endoplasmic reticulum calcium ATPase 2	11.74	18	8	8	9	1.00244	0.990409	1.00664	0.99983	0.00842508		1.07274	1.01975	1.07277	1.05508	0.0306038		1.05526	0.0393556		1.0592	429.617	11.74	8	8	21.95	1.3	1	1	997	109.62	5.36377		IPI00177817.4	IPI00177817	IPI00177817		IPI00177817	1		ATP2A2	ATPase, Ca++ transporting, cardiac muscle, slow twitch 2	Cytoplasm	transporter
IPI00941614.1	Isoform 1 of Golgi reassembly-stacking protein 2	4.65	2	1	1	1	0.997678	1.01882	0.980722	0.999072	0.0190852		1.09048	0.997596	1.07466	1.05425	0.0496946		1.05523	0.14706		1.06434	97.13	4.65	1	1					452	47.116	4.81787		IPI00941614.1	IPI00941614	IPI00941614		IPI00941614	1		GORASP2	golgi reassembly stacking protein 2, 55kDa	Cytoplasm	other
IPI00013847.4	Cytochrome b-c1 complex subunit 1, mitochondrial	22.29	2	6	6	13	0.995471	0.998529	1.02241	1.00547	0.0147525		1.0716	0.998118	1.11148	1.0604	0.0575036		1.05463	0.184295		1.08418	492.317	22.29	6	11	42.5	6.67	2	2	480	52.6124	6.3667		IPI00013847.4	IPI00013847	IPI00013847		IPI00013847	1		UQCRC1	ubiquinol-cytochrome c reductase core protein I	Cytoplasm	enzyme
IPI00003865.1	Isoform 1 of Heat shock cognate 71 kDa protein	60.22	20	29	36	326	1.01272	0.984412	1.0045	1.00055	0.0145652		1.05944	1.05296	1.05269	1.05503	0.00382236		1.05445	0.00330841		1.0646	8473.73	60.22	36	268	866.33	32.51	17	58	646	70.8542	5.51611		IPI00003865.1	IPI00003865	IPI00003865		IPI00003865	1		HSPA8	heat shock 70kDa protein 8	Cytoplasm	enzyme
IPI00550165.4	Dehydrogenase/reductase SDR family member 7B	4.92	2	1	1	1	0.960946	0.858718	1.16799	0.995886	0.157571		1.26922	1.08348	0.795681	1.04946	0.238597		1.0538	0.761794		1.05926	27.15	4.92	1	1					325	35.0966	9.5542		IPI00550165.4	IPI00550165	IPI00550165		IPI00550165	1		DHRS7B	dehydrogenase/reductase (SDR family) member 7B	Other	other
IPI00607796.2	cDNA, FLJ79413, highly similar to Hematological and neurological expressed 1-like protein	7.87	4	1	1	1	1.02678	0.951473	1.01307	0.99711	0.040113		1.08934	1.06919	0.993726	1.05075	0.0504012		1.0538	0.222672		1.06132	69.61	7.87	1	1					178	18.8944	9.45166		IPI00607796.2	IPI00607796	IPI00607796		IPI00607796	1		HN1L	hematological and neurological expressed 1-like	Cytoplasm	other
IPI00883598.3	Uncharacterized protein	4.66	9	1	2	5	1.01692	0.972587	1.0037	0.997735	0.0227596		1.02171	1.05688	1.07425	1.05095	0.0267672		1.05333	0.0586016		1.06176	156.783	4.66	2	3	32.24	4.66	2	2	494	53.533	6.52197		IPI00883598.3	IPI00883598	IPI00883598		IPI00883598	1		TXNRD2	thioredoxin reductase 2	Cytoplasm	enzyme
IPI00176637.5	Eukaryotic translation initiation factor 2 subunit 2-like protein	14.98	2	3	3	5	1.02531	1.02929	0.963018	1.00587	0.0371671		1.1083	1.053	1.01655	1.05928	0.0461987		1.0531	0.193742		1.07252	206.105	14.98	3	4	24.5	3.67	1	1	327	37.7631	6.34131		IPI00176637.5	IPI00176637	IPI00176637		IPI00176637	0
IPI00009315.6	Golgi resident protein GCP60	11.17	1	3	3	4	0.788616	1.22917	1.01204	1.00994	0.220285		1.11174	1.06508	1.01316	1.06333	0.0493111		1.05286	0.703076		1.01724	117.21	11.17	3	4					528	60.556	5.05908		IPI00009315.6	IPI00009315	IPI00009315		IPI00009315	1		ACBD3	acyl-CoA binding domain containing 3	Cytoplasm	other
IPI00910438.1	cDNA FLJ54574, highly similar to Staphylococcal nuclease domain-containing protein 1	31.61	6	23	23	87	0.999329	0.995888	0.999634	0.998284	0.00208058		1.06462	1.05042	1.03611	1.05038	0.0142518		1.05219	0.00331113		1.04714	2577.75	31.61	23	79	151.16	8.66	6	8	889	99.6164	7.06396		IPI00910438.1	IPI00910438	IPI00910438		IPI00910438	1		SND1	staphylococcal nuclease and tudor domain containing 1	Nucleus	enzyme
IPI00008433.4	40S ribosomal protein S5	27.94	2	5	5	25	1.03554	0.940791	1.02817	1.0015	0.0527045		1.06261	1.04012	1.05807	1.0536	0.0118915		1.05202	0.170185		1.07028	884.186	27.94	5	23	39.29	7.35	1	2	204	22.8621	9.71533		IPI00008433.4	IPI00008433	IPI00008433		IPI00008433	1		RPS5	ribosomal protein S5	Cytoplasm	other
IPI01012355.1	18 kDa protein	19.35	6	3	3	8	0.986268	1.02432	0.990838	1.00047	0.0207736		1.03586	1.0815	1.03747	1.05161	0.0259012		1.05111	0.0559463		1.07375	232.014	19.35	3	8					155	17.6101	9.30518		IPI01012355.1	IPI01012355	IPI01012355		IPI01012355	1		RAB11A	RAB11A, member RAS oncogene family	Cytoplasm	enzyme
IPI00026302.3	60S ribosomal protein L31	38.4	8	5	5	25	1.02575	0.968545	1.03051	1.00827	0.0344849		1.06427	1.03672	1.07766	1.05955	0.0208711		1.05086	0.0922902		1.07303	643.949	32	4	22	60.55	24.8	3	3	125	14.4539	10.5356		IPI00026302.3	IPI00026302	IPI00026302		IPI00026302	1		RPL31	ribosomal protein L31	Cytoplasm	other
IPI00479306.1	Isoform 1 of Proteasome subunit beta type-5	23.19	4	5	5	9	1.0216	0.976861	0.998824	0.999094	0.0223697		1.05407	1.0177	1.07787	1.04988	0.0303022		1.05083	0.0797838		1.03574	317.054	23.19	5	7	28.33	9.89	2	2	263	28.4622	6.91748		IPI00479306.1	IPI00479306	IPI00479306		IPI00479306	1		PSMB5	proteasome (prosome, macropain) subunit, beta type, 5	Cytoplasm	peptidase	carfilzomib, bortezomib/cladribine/rituximab, bortezomib/sorafenib, bortezomib/paclitaxel, bortezomib/melphalan, bortezomib/dexamethasone, bortezomib/dexamethasone/doxorubicin, bortezomib/dexamethasone/lenalidomide, bortezomib/dexamethasone/thalidomide, carfilzomib/dexamethasone/lenalidomide, bortezomib/prednisone, bortezomib/doxorubicin, bortezomib/vorinostat, bortezomib/thalidomide, bortezomib/…
IPI00910728.1	cDNA FLJ57599, moderately similar to Eukaryotic translation initiation factor 3 subunit 1	5.39	3	1	1	1	1.029	0.995171	0.970097	0.998088	0.0295579		1.01003	1.05607	1.08015	1.04875	0.0356251		1.05076	0.130906		1.05959	43.03	5.39	1	1					204	22.9275	4.83057		IPI00910728.1	IPI00910728	IPI00910728		IPI00910728	1		EIF3J	eukaryotic translation initiation factor 3, subunit J	Cytoplasm	translation regulator
IPI00549885.4	Isoform 2 of Pyruvate dehydrogenase E1 component subunit beta, mitochondrial	34.31	6	8	8	20	0.999465	0.992016	0.996034	0.995838	0.0037285		1.04474	1.08026	1.01405	1.04635	0.0331357		1.05073	0.0585595		1.0554	787.532	34.31	8	20					341	37.1759	5.89697		IPI00549885.4	IPI00549885	IPI00549885		IPI00549885	1		PDHB	pyruvate dehydrogenase (lipoamide) beta	Cytoplasm	enzyme
IPI00646055.3	Uncharacterized protein	21.2	2	7	8	35	0.995323	1.03537	1.02426	1.01832	0.0206747		1.11534	1.05056	1.0431	1.06967	0.0397324		1.05042	0.118032		1.05265	1135.83	21.2	8	30	106.7	3.99	2	5	651	74.2207	7.86963		IPI00646055.3	IPI00646055	IPI00646055		IPI00646055	1		TRAP1	TNF receptor-associated protein 1	Cytoplasm	enzyme
IPI00297779.7	T-complex protein 1 subunit beta	44.11	5	16	16	64	0.978182	1.01863	0.99995	0.99892	0.0202429		1.03495	1.06763	1.04492	1.04917	0.0167503		1.0503	0.0295883		1.05059	2747.45	44.11	16	60	83.67	9.35	4	4	535	57.4521	6.45557		IPI00297779.7	IPI00297779	IPI00297779		IPI00297779	1		CCT2	chaperonin containing TCP1, subunit 2 (beta)	Cytoplasm	kinase
IPI00470631.2	Isoform 1 of Ubiquinone biosynthesis protein COQ9, mitochondrial	5.66	1	1	1	3	1.01985	0.994332	0.984839	0.999674	0.0181068		0.978243	1.14832	1.02243	1.04967	0.0882482		1.05001	0.390902		1.06513	67.6685	5.66	1	3					318	35.4866	5.93506		IPI00470631.2	IPI00470631	IPI00470631		IPI00470631	1		COQ9	coenzyme Q9	Cytoplasm	other
IPI01021585.1	Uncharacterized protein	51.47	11	5	5	21	1.02221	0.983639	1.02895	1.0116	0.0244472		1.06742	1.0474	1.07164	1.06215	0.0129479		1.04998	0.0340116		1.07569	463.385	51.47	5	16	59.2679	30.15	3	5	136	15.0068	4.90674		IPI01021585.1	IPI01021585	IPI01021585		IPI01021585	1		NACA	nascent polypeptide-associated complex alpha subunit	Cytoplasm	transcription regulator
IPI00444088.1	Similar to Decay-accelerating factor splicing variant 1	8.06	1	1	1	1	0.978842	1.26075	0.775185	1.00492	0.243829		1.20009	1.21764	0.747476	1.05507	0.266529		1.0499	0.82181		1.06618	30.07	8.06	1	1					124	13.5235	6.26514		IPI00444088.1	IPI00444088	IPI00444088		IPI00444088	0
IPI00946283.1	Uncharacterized protein	11.32	6	6	6	8	0.979971	1.01906	0.989778	0.996269	0.020336		1.0326	1.04288	1.06223	1.04591	0.0150428		1.04982	0.0273054		0.995411	290.673	11.32	6	7	23.2	2.22	1	1	857	96.6074	5.65576		IPI00946283.1	IPI00946283	IPI00946283		IPI00946283	1		TNPO3	transportin 3	Cytoplasm	other
IPI01024714.1	10 kDa protein	16.84	10	1	1	1	1.13753	0.842177	0.999412	0.993038	0.147778		1.06057	1.13358	0.932259	1.04214	0.101921		1.04944	0.66039		1.05323	59.25	16.84	1	1					95	9.95131	11.3999		IPI01024714.1	IPI01024714	IPI01024714		IPI01024714	1		SDR39U1	short chain dehydrogenase/reductase family 39U, member 1	Nucleus	other
IPI00395569.5	Isoform 1 of Neurobeachin-like protein 1	0.23	2	1	1	1	1.03529	0.960106	0.996178	0.99719	0.0376009		1.04158	1.05593	1.04188	1.04646	0.00820045		1.04941	0.0908538		1.05714	23.89	0.23	1	1					2604	296.882	6.39209		IPI00395569.5	IPI00395569	IPI00395569		IPI00395569	1		NBEAL1	neurobeachin-like 1	Other	other
IPI00940549.1	Uncharacterized protein	17.83	9	3	3	6	0.988897	0.939402	1.00356	0.977285	0.0336162		0.951352	1.11889	1.00569	1.02531	0.0854748		1.04914	0.416325		1.0132	170.889	17.83	3	6					314	35.0503	4.88135		IPI00940549.1	IPI00940549	IPI00940549		IPI00940549	1		HARS	histidyl-tRNA synthetase	Cytoplasm	enzyme
IPI00953191.2	cDNA FLJ56229	2.76	3	1	1	1	0.994972	1.01235	0.989563	0.99896	0.0119032		1.04032	0.908437	1.19527	1.04801	0.143571		1.0491	0.587087		1.05767	46.96	2.76	1	1					435	47.9273	4.75439		IPI00953191.2	IPI00953191	IPI00953191		IPI00953191	1		FAM114A2	family with sequence similarity 114, member A2	Other	other
IPI01009730.1	Uncharacterized protein	1.82	9	1	1	1	0.956577	1.06208	0.98328	1.00065	0.0548529		0.975743	1.16118	1.01224	1.04972	0.0982375		1.04904	0.492018		1.06147	61.15	1.82	1	1					1100	122.031	5.89697		IPI01009730.1	IPI01009730	IPI01009730		IPI01009730	0
IPI00555593.1	Enigma homolog (Fragment)	2.29	1	1	1	2	1.01486	0.991486	0.988075	0.998142	0.0145811		1.10089	1.03915	1.00115	1.04706	0.0503402		1.04901	0.181233		1.05734	62.4305	2.29	1	2					436	48.9306	7.86963		IPI00555593.1	IPI00555593	IPI00555593		IPI00555593	1		PDLIM5	PDZ and LIM domain 5	Cytoplasm	other
IPI00010153.5	60S ribosomal protein L23	44.29	4	5	5	22	1.02096	0.947648	1.00975	0.992786	0.0394896		1.04498	1.00527	1.07308	1.04111	0.0340722		1.04867	0.183818		1.05013	688.937	37.86	4	18	109.2	26.43	3	4	140	14.8561	10.5063		IPI00010153.5	IPI00010153	IPI00010153		IPI00010153	1		RPL23	ribosomal protein L23	Cytoplasm	other
IPI00878075.1	23 kDa protein	30.5	12	5	5	28	1.00734	0.979039	1.00865	0.998346	0.0167327		1.03711	1.04909	1.05452	1.04691	0.00890823		1.04864	0.0113588		1.05887	709.664	30.5	5	24	59.11	13.5	3	4	200	23.2245	5.2876		IPI00878075.1	IPI00878075	IPI00878075		IPI00878075	1		RANBP1	RAN binding protein 1	Nucleus	other
IPI00008530.1	60S acidic ribosomal protein P0	47.95	16	12	12	69	1.0068	0.996739	0.994579	0.999372	0.00652117		1.04967	1.04791	1.04619	1.04793	0.00173826		1.04858	0.000238533		1.05672	1493.4	47.95	12	55	174.76	17.67	6	14	317	34.2518	5.97314		IPI00008530.1	IPI00008530	IPI00008530		IPI00008530	1		RPLP0	ribosomal protein, large, P0	Cytoplasm	other
IPI00221093.7	40S ribosomal protein S17	52.59	10	5	6	26	1.006	1.00185	0.986674	0.998175	0.0101747		1.07564	1.03012	1.03405	1.0466	0.0252233		1.04852	0.0367896		1.0555	496.712	52.59	6	19	78.06	15.56	2	7	135	15.5404	9.84717		IPI00221093.7	IPI00221093	IPI00221093		IPI00221093	1		RPS17	ribosomal protein S17	Cytoplasm	other
IPI00892629.1	Protein	6.48	1	1	1	1	1.05151	0.894939	1.03992	0.995458	0.0872449		1.05023	1.01313	1.06709	1.04348	0.0276066		1.04824	0.41478		1.05379	24.37	6.48	1	1					108	11.8802	9.05615		IPI00892629.1	IPI00892629	IPI00892629		IPI00892629	1		SLC22A4	solute carrier family 22 (organic cation/zwitterion transporter), member 4	Plasma Membrane	transporter
IPI00005719.1	Isoform 1 of Ras-related protein Rab-1A	45.85	56	2	9	28	1.03595	0.93399	1.01563	0.995189	0.0539657		1.11523	0.946744	1.06696	1.04298	0.0867632		1.04802	0.463342		1.05313	899.97	45.85	9	24	64.84	13.17	2	4	205	22.6634	6.21436		IPI00005719.1	IPI00005719	IPI00005719		IPI00005719	1		RAB1A	RAB1A, member RAS oncogene family	Cytoplasm	enzyme
IPI00793443.2	Isoform 1 of Importin-5	18.51	20	12	13	22	0.999129	1.01687	1.02024	1.01208	0.0113416		1.07214	1.09065	1.01866	1.06048	0.037382		1.04783	0.0984047		1.07639	761.705	18.51	13	22					1097	123.55	4.94482		IPI00793443.2	IPI00793443	IPI00793443		IPI00793443	1		IPO5	importin 5	Nucleus	transporter
IPI00021840.1	40S ribosomal protein S6	34.54	44	8	9	35	1.00763	0.982346	1.00786	0.999279	0.0146641		1.02191	1.05474	1.06435	1.047	0.0222562		1.04776	0.0361803		1.04738	520.661	34.54	9	32	67.85	14.06	3	3	249	28.663	10.8433		IPI00021840.1	IPI00021840	IPI00021840		IPI00021840	1		RPS6	ribosomal protein S6	Cytoplasm	other
IPI00945264.1	Uncharacterized protein	47.93	3	4	4	14	1.01177	0.970156	1.00728	0.996403	0.0228414		1.05391	1.02678	1.05039	1.04369	0.0147527		1.04746	0.0394595		1.06106	507.888	47.93	4	14					121	14.4695	9.37842		IPI00945264.1	IPI00945264	IPI00945264		IPI00945264	1		RPL22L1	ribosomal protein L22-like 1	Other	other
IPI00894110.1	59 kDa protein	4.28	2	1	1	1	1.07217	0.827701	1.08098	0.993616	0.143754		0.995945	1.01974	1.10659	1.04076	0.0582395		1.04745	0.626411		1.05136	52.41	4.28	1	1					537	58.8855	7.57666		IPI00894110.1	IPI00894110	IPI00894110		IPI00894110	1		PNPT1	polyribonucleotide nucleotidyltransferase 1	Cytoplasm	enzyme
IPI00031836.3	Developmentally-regulated GTP-binding protein 1	10.63	1	3	3	3	0.96106	0.980073	1.05096	0.997363	0.0473774		1.01986	1.10784	1.00558	1.04443	0.0553816		1.04719	0.32598		1.03935	148.301	10.63	3	3					367	40.5168	8.89502		IPI00031836.3	IPI00031836	IPI00031836		IPI00031836	1		DRG1	developmentally regulated GTP binding protein 1	Cytoplasm	other
IPI00921893.1	cDNA FLJ55836, highly similar to Homo sapiens methionine adenosyltransferase II, beta (MAT2B), transcript variant 2, mRNA	4.39	4	1	1	1	0.977752	1.02698	0.993887	0.999539	0.025094		1.07721	1.05128	1.01137	1.04662	0.0331702		1.0471	0.12147		1.05709	39.88	4.39	1	1					228	26.1123	6.68311		IPI00921893.1	IPI00921893	IPI00921893		IPI00921893	1		MAT2B	methionine adenosyltransferase II, beta	Cytoplasm	enzyme
IPI00903261.1	cDNA FLJ43868 fis, clone TESTI4008050, highly similar to Translocation protein SEC63 homolog	3.98	3	1	1	1	0.972199	1.05482	0.973762	1.00026	0.047256		1.06586	1.05627	1.0199	1.04735	0.024244		1.04707	0.199451		1.05791	31.73	3.98	1	1					377	43.3727	5.07178		IPI00903261.1	IPI00903261	IPI00903261		IPI00903261	1		SEC63	SEC63 homolog (S. cerevisiae)	Cytoplasm	transporter
IPI00641153.3	Isoform 1 of Golgi apparatus protein 1	1.87	3	1	1	2	1.02098	0.918064	1.05021	0.996419	0.0694126		1.06403	0.92404	1.14174	1.04327	0.110325		1.04702	0.567309		1.05289	77.63	1.87	1	1	30.46	1.87	1	1	1179	134.464	6.90283		IPI00641153.3	IPI00641153	IPI00641153		IPI00641153	1		GLG1	golgi glycoprotein 1	Cytoplasm	other
IPI00878140.3	cDNA FLJ57870, highly similar to Thiosulfate sulfurtransferase	4.92	2	1	1	1	0.997566	0.971556	1.02482	0.997982	0.0266365		1.06554	1.00746	1.06068	1.04456	0.0322219		1.04668	0.12583		1.05477	63.81	4.92	1	1					244	27.6649	7.25439		IPI00878140.3	IPI00878140	IPI00878140		IPI00878140	1		TST	thiosulfate sulfurtransferase (rhodanese)	Cytoplasm	enzyme
IPI00978402.1	Uncharacterized protein	1.94	6	2	2	4	1.01545	1.07373	1.10943	1.0662	0.0474398		1.16736	1.04084	1.13942	1.11587	0.0664693		1.04658	0.351562		1.05396	110.814	1.94	2	4					878	98.1089	5.61768		IPI00978402.1	IPI00978402	IPI00978402		IPI00978402	1		SF3B2	splicing factor 3b, subunit 2, 145kDa	Nucleus	other
IPI00008240.2	Methionyl-tRNA synthetase, cytoplasmic	13.56	16	8	8	17	0.99607	0.970666	1.01009	0.992277	0.0199861		1.05602	1.04784	1.01149	1.03845	0.0237054		1.04653	0.061377		1.04424	488.635	13.56	8	17					900	101.052	6.16357		IPI00008240.2	IPI00008240	IPI00008240		IPI00008240	1		MARS	methionyl-tRNA synthetase	Cytoplasm	enzyme
IPI00980175.1	proteasome subunit beta type-2 isoform 3	20.24	15	1	2	11	1.01847	0.990316	1.00963	1.00614	0.0143969		1.07387	1.0339	1.05074	1.05284	0.0200694		1.04642	0.0306482		1.05106	117.929	20.24	2	8	30.76	20.24	2	3	84	9.55109	8.77783		IPI00980175.1	IPI00980175	IPI00980175		IPI00980175	1		PSMB2	proteasome (prosome, macropain) subunit, beta type, 2	Cytoplasm	peptidase	carfilzomib, bortezomib/cladribine/rituximab, bortezomib/sorafenib, bortezomib/paclitaxel, bortezomib/dexamethasone, bortezomib/dexamethasone/doxorubicin, bortezomib/dexamethasone/lenalidomide, bortezomib/dexamethasone/thalidomide, carfilzomib/dexamethasone/lenalidomide, bortezomib/prednisone, bortezomib/doxorubicin, bortezomib/vorinostat, bortezomib/thalidomide, bortezomib/rituximab, bortezomib/…
IPI00845372.1	Isoform 2 of Fucose mutarotase	11.19	2	1	1	1	1.07773	1.04347	0.874378	0.998523	0.108869		1.086	1.18487	0.862742	1.04453	0.165016		1.04608	0.70748		1.05588	55.27	11.19	1	1					134	14.5947	5.26221		IPI00845372.1	IPI00845372	IPI00845372		IPI00845372	1		FUOM	fucose mutarotase	Other	enzyme
IPI00026516.1	Succinyl-CoA:3-ketoacid-coenzyme A transferase 1, mitochondrial	21.35	4	7	7	18	0.968631	1.02765	1.00462	1.0003	0.0297447		1.03815	1.04638	1.05424	1.04626	0.00804913		1.04594	0.0611269		1.07378	462.155	21.35	7	16	50.57	6.54	2	2	520	56.1219	7.45947		IPI00026516.1	IPI00026516	IPI00026516		IPI00026516	1		OXCT1	3-oxoacid CoA transferase 1	Cytoplasm	enzyme
IPI01015136.2	cDNA FLJ51849, highly similar to Mitochondrial carrier homolog 2	9.03	3	1	1	1	1.20381	1.01853	0.766218	0.996186	0.219652		1.00141	1.0823		1.04185	0.0571936		1.04584	0.801635		0.702829	25.95	9.03	1	1					155	17.2444	7.45947		IPI01015136.2	IPI01015136	IPI01015136		IPI01015136	1		MTCH2	mitochondrial carrier 2	Cytoplasm	other
IPI00973279.1	Isoform 2 of Pericentrin	0.19	2	1	1	1	1.02106	1.06264	0.915575	0.999758	0.0758114		1.10957	1.01159	1.01555	1.04557	0.0554614		1.04582	0.445804		1.0556	28.25	0.19	1	1					3139	355.664	5.46533		IPI00973279.1	IPI00973279	IPI00973279		IPI00973279	1		PCNT	pericentrin	Cytoplasm	other
IPI00922359.1	Protein-L-isoaspartate O-methyltransferase	45.31	4	4	4	7	0.983274	0.985147	0.992812	0.987078	0.00505387		1.03196	1.06529	0.999275	1.03218	0.0330073		1.04569	0.0794464		1.03729	205.752	45.31	4	7					192	20.6696	6.87354		IPI00922359.1	IPI00922359	IPI00922359		IPI00922359	1		PCMT1	protein-L-isoaspartate (D-aspartate) O-methyltransferase	Cytoplasm	enzyme
IPI00170692.4	Isoform 1 of Vesicle-associated membrane protein-associated protein A	5.62	3	1	1	2	1.02203	0.966849	1.00369	0.997523	0.0281041		1.07037	0.98724	1.07111	1.04291	0.0482114		1.0455	0.231714		1.05305	71.12	5.62	1	2					249	27.8752	8.6167		IPI00170692.4	IPI00170692	IPI00170692		IPI00170692	1		VAPA	VAMP (vesicle-associated membrane protein)-associated protein A, 33kDa	Plasma Membrane	other
IPI00096066.2	Succinyl-CoA ligase [GDP-forming] subunit beta, mitochondrial	17.36	4	7	7	12	0.997428	0.977437	0.993038	0.989301	0.0105066		1.06308	1.00281	1.03668	1.03419	0.0302153		1.04537	0.071947		1.02557	536.019	17.36	7	11	20.45	2.31	1	1	432	46.4814	6.39209		IPI00096066.2	IPI00096066	IPI00096066		IPI00096066	1		SUCLG2	succinate-CoA ligase, GDP-forming, beta subunit	Cytoplasm	enzyme
IPI00984277.1	Conserved hypothetical protein	32.84	7	1	1	1	1.00475	1.10406	0.894018	1.00094	0.105074		0.886487	1.05402	1.19833	1.04628	0.156068		1.0453	0.697828		1.05769	50.12	32.84	1	1					67	7.19027	5.74463		IPI00984277.1	IPI00984277	IPI00984277		IPI00984277	1		NDRG3	NDRG family member 3	Cytoplasm	other
IPI00219160.3	60S ribosomal protein L34	35.9	2	5	5	19	1.00125	0.999143	0.991852	0.997414	0.00493043		1.02	1.09033	1.0172	1.04251	0.0414334		1.04521	0.13453		1.05383	351.741	35.9	5	17	30.9	14.53	2	2	117	13.2845	11.4731		IPI00219160.3	IPI00219160	IPI00219160		IPI00219160	1		RPL34	ribosomal protein L34	Cytoplasm	other
IPI01013727.2	Uncharacterized protein	14.29	3	3	3	13	0.987521	1.01933	0.996498	1.00112	0.0164002		1.07326	1.04018	1.02475	1.04606	0.0247837		1.04489	0.0588419		1.07297	355.609	14.29	3	12	20.94	5.65	1	1	301	32.9554	8.83643		IPI01013727.2	IPI01013727	IPI01013727		IPI01013727	1		DBT	dihydrolipoamide branched chain transacylase E2	Cytoplasm	enzyme
IPI00000873.3	Valyl-tRNA synthetase	18.35	9	16	16	39	1.00205	1.0108	0.990692	1.00118	0.0100842		1.05478	1.05307	1.03031	1.04605	0.0136653		1.04482	0.0102112		1.05827	958.33	18.35	16	34	64.85	4.19	5	5	1264	140.387	7.59131		IPI00000873.3	IPI00000873	IPI00000873		IPI00000873	1		VARS	valyl-tRNA synthetase	Cytoplasm	enzyme
IPI01019005.1	Ataxin-10	14.74	6	4	5	12	1.01743	0.943554	1.02164	0.994207	0.0439166		1.0692	1.08274	0.964206	1.03871	0.0648799		1.04477	0.380843		1.02154	456.088	14.74	5	12					475	53.4548	5.24951		IPI01019005.1	IPI01019005	IPI01019005		IPI01019005	1		ATXN10	ataxin 10	Cytoplasm	other
IPI00339238.1	Isoform 2 of Dehydrogenase/reductase SDR family member 7	26.64	6	3	3	9	1.02314	0.967738	0.948353	0.979745	0.0388139		0.981312	1.04639	1.04277	1.02349	0.0365712		1.04465	0.228432		1.03558	413.794	26.64	3	8	26.51	6.92	1	1	289	32.2468	8.86572		IPI00339238.1	IPI00339238	IPI00339238		IPI00339238	1		DHRS7	dehydrogenase/reductase (SDR family) member 7	Other	enzyme
IPI01013481.1	cDNA FLJ50601, highly similar to Glutathione synthetase	17.92	3	4	4	5	0.930703	1.03713	1.02284	0.996892	0.0577649		1.11548	1.00285	1.00316	1.04049	0.0649366		1.04374	0.433918		1.03842	163.453	17.92	4	5					346	38.155	7.1665		IPI01013481.1	IPI01013481	IPI01013481		IPI01013481	1		GSS	glutathione synthetase	Cytoplasm	enzyme	N-acetyl-L-cysteine
IPI00023598.2	Tubulin beta-4 chain	61.49	7	1	20	209	0.984441	0.926781	1.01705	0.97609	0.0457102		1.03658	1.015	1.00258	1.01805	0.017207		1.04299	0.210931		1.03868	5902.76	61.49	20	176	488.06	30.41	10	33	444	49.5539	4.88135		IPI00023598.2	IPI00023598	IPI00023598		IPI00023598	1		TUBB4A	tubulin, beta 4A class IVa	Cytoplasm	other	epothilone B, colchicine/probenecid, larotaxel, ABT-751, eribulin, simotaxel, davunetide, vintafolide, milataxel, cevipabulin, brentuximab vedotin, cabazitaxel, gemcitabine/paclitaxel, docetaxel/prednisone, capecitabine/docetaxel, paclitaxel/trastuzumab, cyclophosphamide/prednisone/vincristine, docetaxel/hydrocortisone, cyclophosphamide/docetaxel, gemcitabine/vinorelbine, cyclophosphamide/daunoru…
IPI00171152.2	Isoform 4 of Abhydrolase domain-containing protein 11	20.78	8	2	4	12	1.02375	0.961409	1.0052	0.996787	0.0320128		1.03782	1.02595	1.05492	1.03956	0.0145662		1.04291	0.102887		1.05017	497.874	20.78	4	11	31.24	3.9	1	1	308	33.8416	9.24658		IPI00171152.2	IPI00171152	IPI00171152		IPI00171152	1	D	ABHD11	abhydrolase domain containing 11	Cytoplasm	enzyme
IPI00924935.1	cDNA FLJ57106, highly similar to Transferrin receptor protein 1	2.95	2	2	2	3	0.987163	1.01532	1.00022	1.0009	0.0140892		1.05938	0.976959	1.09517	1.04384	0.0606191		1.0429	0.298102		1.0354	122.178	2.95	2	3					679	75.9166	6.81494		IPI00924935.1	IPI00924935	IPI00924935		IPI00924935	1		TFRC	transferrin receptor	Plasma Membrane	transporter
IPI01014382.2	Uncharacterized protein	37.76	9	16	16	41	1	1.00154	0.998465	1	0.00153883		1.03187	1.0384	1.05831	1.04286	0.0137755		1.04286	0.00586516		1.04889	891.036	37.76	16	32	132.391	19.59	8	9	490	54.2526	7.79639		IPI01014382.2	IPI01014382	IPI01014382		IPI01014382	1		GLUD1	glutamate dehydrogenase 1	Cytoplasm	enzyme
IPI00974425.1	HLA-B associated transcript 3	12.5	10	1	1	1	0.942709	1.01757	1.03915	0.999811	0.050615		1.06836	1.05388	1.00519	1.04248	0.0330924		1.04267	0.288784		1.05298	28.88	12.5	1	1					136	15.532	9.5249		IPI00974425.1	IPI00974425	IPI00974425		IPI00974425	1		BAG6	BCL2-associated athanogene 6	Nucleus	enzyme
IPI00098902.4	2-oxoglutarate dehydrogenase, mitochondrial	10.07	10	7	7	16	0.996194	1.01465	1.00618	1.00568	0.00923975		1.09311	0.957773	1.09241	1.04777	0.0779363		1.04185	0.405528		1.04228	431.197	10.07	7	15	25.44	0.98	1	1	1023	115.861	6.85889		IPI00098902.4	IPI00098902	IPI00098902		IPI00098902	1		OGDH	oxoglutarate (alpha-ketoglutarate) dehydrogenase (lipoamide)	Cytoplasm	enzyme
IPI00551022.3	Isoform 1 of Isochorismatase domain-containing protein 2, mitochondrial	76.1	3	8	8	44	1.00633	1.03472	1.00425	1.0151	0.0170224		1.0746	1.06001	1.03803	1.05755	0.0184141		1.04182	0.0427295		1.00595	2138.85	76.1	8	44					205	22.3228	7.76709		IPI00551022.3	IPI00551022	IPI00551022		IPI00551022	1		ISOC2	isochorismatase domain containing 2	Cytoplasm	enzyme
IPI00924791.1	Uncharacterized protein	6.13	3	2	2	3	1.02051	1.19919	0.873155	1.03095	0.163268		0.938033	1.15781	1.12556	1.0738	0.118679		1.04156	0.731733		1.15766	77.0494	6.13	2	3					326	36.0411	5.73193		IPI00924791.1	IPI00924791	IPI00924791		IPI00924791	1		COPS6	COP9 signalosome subunit 6	Nucleus	other
IPI00013917.3	40S ribosomal protein S12	54.55	1	7	7	38	1.00275	1.00231	0.996425	1.00049	0.0035308		1.0429	1.05253	1.02997	1.0418	0.0113205		1.04128	0.00380501		1.03664	608.917	54.55	7	28	170.6	18.94	2	10	132	14.5055	7.21045		IPI00013917.3	IPI00013917	IPI00013917		IPI00013917	1		RPS12	ribosomal protein S12	Cytoplasm	other
IPI00013396.3	U1 small nuclear ribonucleoprotein C	7.55	2	1	1	1	0.991384	0.999627	1.00514	0.998717	0.0069225		1.08973	1.00151	1.02786	1.0397	0.0452864		1.04103	0.196222		1.0497	79.17	7.55	1	1					159	17.3812	9.67139		IPI00013396.3	IPI00013396	IPI00013396		IPI00013396	1		SNRPC	small nuclear ribonucleoprotein polypeptide C	Nucleus	other
IPI00889667.1	epithelial splicing regulatory protein 1 isoform 5	6.95	7	2	2	4	0.912605	1.06282	1.0148	0.996743	0.0767197		0.973693	1.04296	1.09566	1.03744	0.0611727		1.04083	0.512247		1.00101	234.129	6.95	2	4					604	67.18	6.63916		IPI00889667.1	IPI00889667	IPI00889667		IPI00889667	1		ESRP1	epithelial splicing regulatory protein 1	Nucleus	other
IPI00873590.1	Isoform 2 of NIF3-like protein 1	4.57	2	1	1	1	1.01161	1.01619	0.968644	0.998817	0.0262302		1.08219	1.05227	0.984189	1.03955	0.0502223		1.04078	0.281037		1.04995	63.44	4.57	1	1					350	38.959	6.40479		IPI00873590.1	IPI00873590	IPI00873590		IPI00873590	1		NIF3L1	NIF3 NGG1 interacting factor 3-like 1 (S. cerevisiae)	Cytoplasm	other
IPI00956024.1	protein transport protein Sec23B isoform 2	5.74	5	2	4	11	0.96053	1.02092	1.01685	0.999433	0.0337521		0.985893	1.15949	0.974785	1.04005	0.10358		1.04064	0.553561		1.05299	322.255	5.74	4	11					749	84.4185	6.99072		IPI00956024.1	IPI00956024	IPI00956024		IPI00956024	1		SEC23B	Sec23 homolog B (S. cerevisiae)	Extracellular Space	transporter
IPI00941463.1	Nucleosome assembly protein 1-like 4	11.47	12	2	3	16	1.01944	0.943178	1.01151	0.991378	0.0419296		1.05257	1.06035	0.981458	1.03146	0.0434755		1.04043	0.314462		1.03184	507.837	11.47	3	14	35.29	2.67	1	2	375	42.7969	4.69092		IPI00941463.1	IPI00941463	IPI00941463		IPI00941463	1		NAP1L4	nucleosome assembly protein 1-like 4	Cytoplasm	other
IPI00658002.1	Isoform 3 of Tyrosine-protein phosphatase non-receptor type 11	6.09	4	2	2	2	0.863142	1.06435	1.04701	0.991501	0.1115		1.02951	1.01911	1.04605	1.03156	0.0135879		1.0404	0.570212		1.04273	78.7264	6.09	2	2					460	52.7945	7.44482		IPI00658002.1	IPI00658002	IPI00658002		IPI00658002	1		PTPN11	protein tyrosine phosphatase, non-receptor type 11	Cytoplasm	phosphatase
IPI00639961.2	Uncharacterized protein	3.08	2	1	1	1	1.21724		1.70016	1.4587	0.341475				1.51689	1.51689	#DIV/0!		1.03989	#DIV/0!		0.509643	38.9	3.08	1	1					325	34.7385	9.39307		IPI00639961.2	IPI00639961	IPI00639961		IPI00639961	1		BAG3	BCL2-associated athanogene 3	Cytoplasm	other
IPI00644472.2	Isoform 2 of Haloacid dehalogenase-like hydrolase domain-containing protein 2	7.69	2	1	1	1	1.01515	0.900828	1.07232	0.996102	0.0873212		0.947774	1.24562	0.91407	1.03582	0.182473		1.03988	0.750894		1.04819	44.36	7.69	1	1					169	18.5215	5.5415		IPI00644472.2	IPI00644472	IPI00644472		IPI00644472	1		HDHD2	haloacid dehalogenase-like hydrolase domain containing 2	Cytoplasm	other
IPI00021785.2	Cytochrome c oxidase subunit 5B, mitochondrial	6.2	1	1	1	2	1.08823	0.978143	0.92423	0.996868	0.0835882		0.97245	1.02105	1.11487	1.03612	0.0723958		1.03938	0.571899		1.0468	34.49	6.2	1	1	20.79	6.2	1	1	129	13.6869	8.80713		IPI00021785.2	IPI00021785	IPI00021785		IPI00021785	1		COX5B	cytochrome c oxidase subunit Vb	Cytoplasm	enzyme
IPI00217223.1	Multifunctional protein ADE2	42.35	4	15	15	42	1.00748	0.977261	1.00983	0.998192	0.0181647		1.05166	1.02865	1.02935	1.03655	0.0130851		1.03843	0.0412302		1.05588	1012.39	42.35	15	37	59.6	10.86	5	5	451	49.6476	7.48877		IPI00217223.1	IPI00217223	IPI00217223		IPI00217223	1		PAICS	phosphoribosylaminoimidazole carboxylase, phosphoribosylaminoimidazole succinocarboxamide synthetase	Cytoplasm	enzyme
IPI00293350.3	Translin-associated protein X	10.34	1	2	2	10	0.97353	1.07032	0.981506	1.00845	0.0537294		1.01036	1.03981	1.09098	1.04705	0.0407939		1.03827	0.377801		0.810746	380.976	10.34	2	10					290	33.0917	6.55127		IPI00293350.3	IPI00293350	IPI00293350		IPI00293350	1		TSNAX	translin-associated factor X	Nucleus	transporter
IPI00003438.2	DnaJ homolog subfamily C member 8	3.16	1	1	1	1	0.992159	1.01479	0.990219	0.999056	0.0136608		1.04214	1.04879	1.02068	1.0372	0.0146887		1.03818	0.030108		1.04775	42.72	3.16	1	1					253	29.8234	9.05615		IPI00003438.2	IPI00003438	IPI00003438		IPI00003438	1		DNAJC8	DnaJ (Hsp40) homolog, subfamily C, member 8	Nucleus	other
IPI00005162.3	Actin-related protein 2/3 complex subunit 3	17.42	4	3	3	7	1.01754	0.97283	0.982603	0.99099	0.0235044		1.01079	1.06394	1.01174	1.02882	0.0304168		1.03818	0.16344		1.02825	207.827	17.42	3	6	21.53	6.18	1	1	178	20.5334	8.5874		IPI00005162.3	IPI00005162	IPI00005162		IPI00005162	1		ARPC3	actin related protein 2/3 complex, subunit 3, 21kDa	Cytoplasm	other
IPI00012493.1	40S ribosomal protein S20	19.33	5	2	2	12	0.983412	1.0219	0.990372	0.998562	0.0205109		1.04439	1.05793	1.00765	1.03666	0.0260137		1.03815	0.117209		1.04495	188.144	19.33	2	9	45.5	10.08	1	3	119	13.3643	9.93506		IPI00012493.1	IPI00012493	IPI00012493		IPI00012493	1		RPS20	ribosomal protein S20	Cytoplasm	other
IPI00290566.1	T-complex protein 1 subunit alpha	48.74	11	18	18	47	0.981848	1.00322	0.998646	0.99457	0.0112521		1.03607	1.03706	1.02407	1.0324	0.0072318		1.03803	0.00805432		1.03836	1297.76	48.74	18	42	62.53	3.6	2	5	556	60.3056	6.11279		IPI00290566.1	IPI00290566	IPI00290566		IPI00290566	1		TCP1	t-complex 1	Cytoplasm	other
IPI00784295.2	Isoform 1 of Heat shock protein HSP 90-alpha	65.16	15	28	47	328	1.01167	0.969052	1.00982	0.996849	0.0240907		1.02826	1.03971	1.03586	1.03461	0.00582964		1.03788	0.0576601		1.03713	8177.1	65.16	46	247	1080.42	32.79	23	81	732	84.6067	5.021		IPI00784295.2	IPI00784295	IPI00784295		IPI00784295	1		HSP90AA1	heat shock protein 90kDa alpha (cytosolic), class A member 1	Cytoplasm	enzyme	alvespimycin, retaspimycin, luminespib, cisplatin
IPI00021435.3	26S protease regulatory subunit 7	33.72	3	12	12	33	0.998439	0.997718	1.00463	1.00026	0.00380127		1.05754	1.02497	1.03105	1.03785	0.0173149		1.03758	0.0213423		1.03195	908.694	33.72	12	26	121.28	22.86	7	7	433	48.6031	5.94775		IPI00021435.3	IPI00021435	IPI00021435		IPI00021435	1		PSMC2	proteasome (prosome, macropain) 26S subunit, ATPase, 2	Nucleus	peptidase
IPI01012574.1	Uncharacterized protein	12.81	3	5	5	9	0.9919	0.997465	1.00118	0.996849	0.00467146		1.03117	1.05379	1.01605	1.03367	0.0189931		1.03694	0.0310581		1.03535	220.526	12.81	5	9					523	58.7356	5.64307		IPI01012574.1	IPI01012574	IPI01012574		IPI01012574	1		ATL3	atlastin GTPase 3	Cytoplasm	other
IPI00219839.1	Isoform 2 of Hypermethylated in cancer 2 protein	1.68	2	1	1	4	1.02395	0.926933	1.03887	0.996582	0.0607776		1.06163	1.00829	1.02928	1.03307	0.0268709		1.03661	0.395465		1.04965	74.3994	1.68	1	3	23.13	1.68	1	1	597	64.1871	6.30322		IPI00219839.1	IPI00219839	IPI00219839		IPI00219839	1		HIC2	hypermethylated in cancer 2	Nucleus	other
IPI00978082.1	cDNA FLJ55835, highly similar to Reticulocalbin-1	8.21	4	2	2	2	0.974239	1.05187	0.973408	0.999838	0.0450605		1.00594	1.02651	1.07647	1.03631	0.0362719		1.03648	0.336181		1.04762	48.2164	8.21	2	2					280	33.0059	5.021		IPI00978082.1	IPI00978082	IPI00978082		IPI00978082	1		RCN1	reticulocalbin 1, EF-hand calcium binding domain	Cytoplasm	other
IPI00329801.12	Annexin A5	69.38	6	18	19	58	0.998097	1.01275	0.994374	1.00174	0.00971214		1.05356	1.04493	1.01631	1.03827	0.019497		1.03646	0.0439208		1.0335	1473.46	69.38	19	52	87.25	16.56	4	6	320	35.9144	5.04639		IPI00329801.12	IPI00329801.	IPI00329801		IPI00329801	1		ANXA5	annexin A5	Plasma Membrane	other
IPI00328361.7	Seryl-tRNA synthetase, mitochondrial	2.32	3	1	1	1	0.929677	1.08073	0.993949	1.00145	0.0758062		1.04406	1.09654	0.973253	1.03795	0.0618708		1.03645	0.553423		1.04883	22.74	2.32	1	1					518	58.2459	8.1333		IPI00328361.7	IPI00328361	IPI00328361		IPI00328361	1		SARS2	seryl-tRNA synthetase 2, mitochondrial	Cytoplasm	enzyme
IPI00955980.2	Isoform B of Eukaryotic translation initiation factor 4 gamma 1	12.06	29	15	15	30	0.98952	1.015	0.991783	0.998767	0.014101		1.02492	1.0584	1.02198	1.0351	0.0202325		1.03638	0.063188		1.0274	710.447	12.06	15	27	49.71	2.18	3	3	1559	171.407	5.31299		IPI00955980.2	IPI00955980	IPI00955980		IPI00955980	1		EIF4G1	eukaryotic translation initiation factor 4 gamma, 1	Cytoplasm	translation regulator
IPI00221092.8	40S ribosomal protein S16	28.08	2	4	4	22	0.989295	1.01337	0.99105	0.997904	0.013419		1.03556	1.04561	1.02127	1.03415	0.0122314		1.03632	0.0258779		1.07197	360.673	28.08	4	18	61.27	14.38	2	4	146	16.435	10.2134		IPI00221092.8	IPI00221092	IPI00221092		IPI00221092	1		RPS16	ribosomal protein S16	Cytoplasm	other
IPI00029012.1	Eukaryotic translation initiation factor 3 subunit A	16.86	3	17	17	35	0.990114	0.988877	1.01059	0.996526	0.0121928		1.03712	1.02416	1.03607	1.03245	0.00719711		1.03605	0.0117386		1.04672	1048.46	16.86	17	34	20.82	0.87	1	1	1382	166.468	6.78564		IPI00029012.1	IPI00029012	IPI00029012		IPI00029012	1		EIF3A	eukaryotic translation initiation factor 3, subunit A	Cytoplasm	other
IPI00012828.3	3-ketoacyl-CoA thiolase, peroxisomal	31.6	9	9	9	28	0.988445	1.03984	1.00402	1.01077	0.0263539		1.06907	1.03364	1.03773	1.04682	0.0193846		1.03566	0.12897		1.02938	961.927	31.6	9	26	38.08	7.55	2	2	424	44.2639	8.44092		IPI00012828.3	IPI00012828	IPI00012828		IPI00012828	1		ACAA1	acetyl-CoA acyltransferase 1	Cytoplasm	enzyme
IPI00012074.3	Isoform 1 of Heterogeneous nuclear ribonucleoprotein R	10.43	5	2	6	14	0.988818	0.907197	1.09191	0.995975	0.0925643		1.04779	1.04578	1.00079	1.03145	0.0265733		1.03562	0.558124		1.0423	427.898	10.43	6	12	29.27	2.69	2	2	633	70.8993	8.1333		IPI00012074.3	IPI00012074	IPI00012074		IPI00012074	1		HNRNPR	heterogeneous nuclear ribonucleoprotein R	Nucleus	other
IPI00783862.2	Flavin reductase	41.75	1	6	6	25	1.02851	0.9414	1.0304	1.0001	0.0508475		1.06122	0.994833	1.05006	1.03537	0.0355488		1.03526	0.380562		1.02921	804.759	41.75	6	22	36.7	15.53	3	3	206	22.1054	7.6499		IPI00783862.2	IPI00783862	IPI00783862		IPI00783862	1		BLVRB	biliverdin reductase B (flavin reductase (NADPH))	Cytoplasm	enzyme
IPI00010720.1	T-complex protein 1 subunit epsilon	48.24	9	17	17	40	1.00953	0.996359	0.995372	1.00042	0.0079038		1.01507	1.06687	1.02515	1.0357	0.0274585		1.03526	0.0992646		1.01542	1091.5	48.24	17	37	48.38	3.33	2	3	541	59.6328	5.65576		IPI00010720.1	IPI00010720	IPI00010720		IPI00010720	1		CCT5	chaperonin containing TCP1, subunit 5 (epsilon)	Cytoplasm	other
IPI00016339.4	Ras-related protein Rab-5C	37.96	12	5	6	11	0.94884	1.06367	0.975471	0.995994	0.0601034		0.986786	1.07106	1.03453	1.03079	0.0422598		1.03494	0.458097		1.06537	371.674	37.96	6	10	28.09	5.56	1	1	216	23.4678	8.41162		IPI00016339.4	IPI00016339	IPI00016339		IPI00016339	1		RAB5C	RAB5C, member RAS oncogene family	Cytoplasm	enzyme
IPI00217519.3	Ras-related protein Ral-A	13.11	8	2	2	2	0.977988	0.970191	1.0442	0.99746	0.0406663		1.16228	1.18305	0.751067	1.03213	0.243632		1.03476	0.819859		1.05302	64.1364	13.11	2	2					206	23.552	7.10791		IPI00217519.3	IPI00217519	IPI00217519		IPI00217519	1		RALA	v-ral simian leukemia viral oncogene homolog A (ras related)	Cytoplasm	enzyme
IPI00386083.1	Isoform 2 of 5'(3')-deoxyribonucleotidase, cytosolic type	36.75	2	2	2	5	0.990078	1.00968	1.05432	1.01802	0.0329249		1.08376	1.03945	1.0366	1.05327	0.0264469		1.03462	0.22185		0.744911	185.735	36.75	2	5					117	13.2909	6.80029		IPI00386083.1	IPI00386083	IPI00386083		IPI00386083	1		NT5C	5', 3'-nucleotidase, cytosolic	Cytoplasm	phosphatase
IPI00872762.2	Succinyl-CoA ligase [GDP-forming] subunit alpha, mitochondrial	19.94	3	5	5	9	1.00298	0.97287	1.01446	0.99677	0.0214797		1.05394	0.997794	1.04202	1.03125	0.0295795		1.03459	0.177669		1.04246	208.254	19.94	5	8	23.23	2.6	1	1	346	36.2268	8.79248		IPI00872762.2	IPI00872762	IPI00872762		IPI00872762	1		SUCLG1	succinate-CoA ligase, alpha subunit	Cytoplasm	enzyme
IPI00965413.1	Calpastatin	11.47	20	3	3	3	0.95869	1.04387	1.00866	1.00374	0.0428044		1.06564	1.03651	1.01278	1.03831	0.0264768		1.03444	0.29997		1.05501	241.124	11.47	3	3					436	47.7946	4.70361		IPI00965413.1	IPI00965413	IPI00965413		IPI00965413	1		CAST	calpastatin	Cytoplasm	peptidase
IPI00010779.4	Isoform 1 of Tropomyosin alpha-4 chain	27.82	11	4	9	33	1.01608	0.980832	0.987826	0.994912	0.0186602		1.03691	1.02824	1.02218	1.02911	0.00740284		1.03437	0.0419395		1.03062	624.506	27.82	9	25	97.39	11.69	4	8	248	28.5045	4.69092		IPI00010779.4	IPI00010779	IPI00010779		IPI00010779	1		TPM4	tropomyosin 4	Cytoplasm	other
IPI00867533.1	60S ribosomal protein L6	42.71	14	13	13	66	1.00817	0.996893	1.00041	1.00183	0.00576818		1.03722	1.02603	1.04504	1.0361	0.00955135		1.03421	0.00600593		1.05216	1121.24	42.71	13	54	98.33	26.04	7	12	288	32.7216	10.6089		IPI00867533.1	IPI00867533	IPI00867533		IPI00867533	1		RPL6	ribosomal protein L6	Cytoplasm	other
IPI00981391.1	Uncharacterized protein	7.05	4	1	1	6	0.975981	0.977694	1.03333	0.995669	0.0326277		0.951583	1.09096	1.04652	1.02969	0.0711952		1.03417	0.493679		1.0541	230.21	7.05	1	6					156	16.6484	7.43018		IPI00981391.1	IPI00981391	IPI00981391		IPI00981391	1		DRAP1	DR1-associated protein 1 (negative cofactor 2 alpha)	Nucleus	transcription regulator
IPI00011770.1	NADH dehydrogenase [ubiquinone] 1 alpha subcomplex subunit 4	23.46	1	2	2	4	0.993815	0.981697	1.02261	0.999374	0.0210145		1.07325	0.995128	1.03205	1.03348	0.0390791		1.03412	0.25392		1.04716	109.214	23.46	2	4					81	9.36391	9.37842		IPI00011770.1	IPI00011770	IPI00011770		IPI00011770	1		NDUFA4	NDUFA4, mitochondrial complex associated	Cytoplasm	enzyme
IPI01009361.1	Uncharacterized protein	6.49	3	3	3	3	1.04909	0.941795	1.04171	1.01086	0.0599297		1.11354	0.998628	1.02382	1.04533	0.0604015		1.03409	0.521617		1.05425	101.101	6.49	3	3					740	86.3869	6.354		IPI01009361.1	IPI01009361	IPI01009361		IPI01009361	1		NAA15	N(alpha)-acetyltransferase 15, NatA auxiliary subunit	Nucleus	transcription regulator
IPI00977430.1	cDNA, FLJ79286, highly similar to T-complex protein 1 subunit gamma	37.4	10	16	16	42	1.00366	0.996252	0.997169	0.999028	0.00403963		1.03479	1.04486	1.01868	1.03278	0.0132024		1.03378	0.0133308		1.03649	1284.59	37.4	16	36	98.2749	13.4	5	6	500	55.6387	5.64307		IPI00977430.1	IPI00977430	IPI00977430		IPI00977430	1		CCT3	chaperonin containing TCP1, subunit 3 (gamma)	Cytoplasm	other
IPI00006952.3	Beta-lactamase-like protein 2	21.88	1	5	5	25	1.00656	0.978886	1.00152	0.995655	0.0147387		1.05067	1.02156	1.01446	1.02889	0.0191898		1.03338	0.0760434		1.04907	720.805	21.88	5	21	85.76	12.5	3	4	288	32.7849	6.80029		IPI00006952.3	IPI00006952	IPI00006952		IPI00006952	1		LACTB2	lactamase, beta 2	Cytoplasm	other
IPI01009610.1	cDNA FLJ57998, highly similar to Homo sapiens myo-inositol 1-phosphate synthase A1 (ISYNA1), mRNA	3.65	4	1	1	1	1.01935	0.946851	1.02512	0.997107	0.0436181		1.15267	1.04958	0.888001	1.03008	0.133406		1.03307	0.70488		1.04005	70.95	3.65	1	1					356	38.7967	5.40186		IPI01009610.1	IPI01009610	IPI01009610		IPI01009610	1		ISYNA1	inositol-3-phosphate synthase 1	Cytoplasm	enzyme
IPI01015893.1	Uncharacterized protein	2.29	3	3	3	5	0.994554	0.982399	0.996897	0.991283	0.00778294		1.00136	1.02801	1.04265	1.02401	0.0209316		1.03301	0.0641219		1.0345	59.65	2.29	3	5					2011	215.125	11.9712		IPI01015893.1	IPI01015893	IPI01015893		IPI01015893	1		SRRM2	serine/arginine repetitive matrix 2	Nucleus	other
IPI00334159.6	von Hippel-Lindau binding protein 1, isoform CRA_b	40.34	7	7	7	18	1.01404	0.964683	1.02193	1.00022	0.0310247		1.07166	1.02348	1.00415	1.03309	0.0347665		1.03287	0.288781		1.06876	508.812	37.34	6	17	20.68	3	1	1	233	26.5185	9.01221		IPI00334159.6	IPI00334159	IPI00334159		IPI00334159	1		VBP1	von Hippel-Lindau binding protein 1	Cytoplasm	other
IPI00410584.4	Lon protease homolog 2, peroxisomal	1.41	1	1	1	1	1.00942	1.00498	0.981364	0.998588	0.015081		1.05952	1.07025	0.963407	1.03106	0.058834		1.03252	0.406861		1.04162	36.33	1.41	1	1					852	94.5572	7.29834		IPI00410584.4	IPI00410584	IPI00410584		IPI00410584	1		LONP2	lon peptidase 2, peroxisomal	Cytoplasm	peptidase
IPI00965952.1	Uncharacterized protein	34.39	16	1	8	25	0.996499	0.992596	0.983408	0.990834	0.00672138		0.980396	1.05423	1.03437	1.023	0.0382062		1.03246	0.224333		1.04431	622.663	34.39	8	23	28.57	9.5	2	2	221	23.0622	5.10986		IPI00965952.1	IPI00965952	IPI00965952		IPI00965952	1	D	HNRNPD	heterogeneous nuclear ribonucleoprotein D (AU-rich element RNA binding protein 1, 37kDa)	Nucleus	transcription regulator
IPI00218993.1	Isoform Beta of Heat shock protein 105 kDa	22.73	8	11	13	33	0.994612	1.0094	0.999375	1.00113	0.00755064		0.996891	1.06061	1.04317	1.03355	0.0329268		1.03239	0.171757		1.05351	984.187	22.73	13	30	59.32	5.41	3	3	814	92.0574	5.5542		IPI00218993.1	IPI00218993	IPI00218993		IPI00218993	1		HSPH1	heat shock 105kDa/110kDa protein 1	Cytoplasm	other
IPI00742682.2	Nucleoprotein TPR	4.49	1	7	7	15	0.92949	1.06407	0.997357	0.996973	0.0672914		0.98336	1.0752	1.02787	1.02881	0.0459282		1.03194	0.535608		0.973085	509.719	4.49	7	15					2363	267.131	5.021		IPI00742682.2	IPI00742682	IPI00742682		IPI00742682	1		TPR	translocated promoter region, nuclear basket protein	Nucleus	transporter
IPI00102069.5	Eukaryotic translation initiation factor 3 subunit M	29.41	6	8	8	11	0.989521	1.00617	1.01524	1.00364	0.0130448		1.03412	1.03247	1.03954	1.03538	0.00369647		1.03162	0.0154299		0.991524	251.106	29.41	8	11					374	42.4758	5.63037		IPI00102069.5	IPI00102069	IPI00102069		IPI00102069	1		EIF3M	eukaryotic translation initiation factor 3, subunit M	Other	other
IPI00647400.1	Uncharacterized protein	6.87	4	3	3	5	0.98596	0.990443	1.03527	1.00389	0.027266		1.11799	0.983436	1.00347	1.03497	0.0725986		1.03096	0.52584		1.00641	174.794	6.87	3	5					611	68.1253	6.01123		IPI00647400.1	IPI00647400	IPI00647400		IPI00647400	1		RNPEP	arginyl aminopeptidase (aminopeptidase B)	Cytoplasm	peptidase
IPI00908304.1	cDNA FLJ57860, highly similar to Transmembrane protein 109	5.13	2	1	1	4	1.01092	1.01777	0.977938	1.00221	0.0212976		1.03067	1.02721	1.04158	1.03316	0.00750106		1.03088	0.0765041		1.05618	152.589	5.13	1	3	41.21	5.13	1	1	234	24.9677	9.53955		IPI00908304.1	IPI00908304	IPI00908304		IPI00908304	1		TMEM109	transmembrane protein 109	Cytoplasm	other
IPI00302927.6	T-complex protein 1 subunit delta	22.45	7	11	12	23	1.00624	1.00435	0.992898	1.00116	0.0072194		1.02569	1.02317	1.04729	1.03205	0.0132606		1.03085	0.0239415		1.03796	531.215	22.45	12	20	50.42	4.82	2	3	539	57.8878	7.82568		IPI00302927.6	IPI00302927	IPI00302927		IPI00302927	1		CCT4	chaperonin containing TCP1, subunit 4 (delta)	Cytoplasm	other
IPI00927101.1	Uncharacterized protein	36.74	12	8	8	45	1.01051	0.976342	0.993945	0.9936	0.0170881		1.02048	1.05414	0.996226	1.02362	0.0290852		1.03021	0.198101		1.03373	1543.38	33.71	7	36	183.61	14.39	3	9	264	29.487	5.24951		IPI00927101.1	IPI00927101	IPI00927101		IPI00927101	0
IPI00413324.6	60S ribosomal protein L17	36.41	7	7	7	26	1.00206	0.996625	0.997408	0.998698	0.00293905		1.01245	1.02674	1.04723	1.02881	0.0174826		1.03015	0.0423229		1.02276	329.653	36.41	7	19	116.56	22.83	4	7	184	21.3833	10.1694		IPI00413324.6	IPI00413324	IPI00413324		IPI00413324	1		RPL17	ribosomal protein L17	Cytoplasm	other
IPI00645380.1	Isoform 2 of E3 ubiquitin-protein ligase CHIP	8.23	2	2	2	2	0.980592	1.01012	1.00635	0.999022	0.0160715		1.08245	1.02466	0.979622	1.02891	0.0515482		1.02992	0.39195		1.03931	55.1163	8.23	2	2					231	27.0502	5.19873		IPI00645380.1	IPI00645380	IPI00645380		IPI00645380	1		STUB1	STIP1 homology and U-box containing protein 1, E3 ubiquitin protein ligase	Cytoplasm	enzyme
IPI00067352.1	Isoform 2 of Secretory carrier-associated membrane protein 1	7.01	3	1	1	1	0.994006	0.979568	1.02108	0.998217	0.0210715		1.08386	0.99994	1.00032	1.02804	0.0483412		1.02988	0.382759		1.03797	37.96	7.01	1	1					157	18.0308	5.35107		IPI00067352.1	IPI00067352	IPI00067352		IPI00067352	1		SCAMP1	secretory carrier membrane protein 1	Cytoplasm	transporter
IPI00784445.1	Isoform 2 of Alanine aminotransferase 2	10.87	2	3	3	3	0.987995	1.0035	1.00506	0.998853	0.00943626		1.03894	0.983002	1.06406	1.02867	0.0414939		1.02985	0.291683		1.0387	80.8261	10.87	3	3					423	46.9525	6.30322		IPI00784445.1	IPI00784445	IPI00784445		IPI00784445	1		GPT2	glutamic pyruvate transaminase (alanine aminotransferase) 2	Cytoplasm	enzyme
IPI00855957.3	Isoform 2 of Far upstream element-binding protein 2	8.31	3	5	5	11	1.01586	0.997817	1.00351	1.00573	0.00922588		1.09143	1.01362	1.00181	1.03562	0.0486934		1.02972	0.355151		1.03272	218.822	8.31	5	9	30.05	3.52	2	2	710	72.8513	7.89893		IPI00855957.3	IPI00855957	IPI00855957		IPI00855957	1		KHSRP	KH-type splicing regulatory protein	Nucleus	enzyme
IPI00027442.4	Alanyl-tRNA synthetase, cytoplasmic	36.78	2	24	24	82	1.00702	0.983099	1.00029	0.996804	0.0123367		1.02137	1.02563	1.03196	1.02632	0.00532725		1.02961	0.0190287		1.03142	2505.88	36.78	24	77	73.3379	5.27	5	5	968	106.743	5.52881		IPI00027442.4	IPI00027442	IPI00027442		IPI00027442	1		AARS	alanyl-tRNA synthetase	Cytoplasm	enzyme
IPI00941172.1	Isoform 1 of Protein transport protein Sec61 subunit alpha isoform 1	19.96	10	3	5	9	0.994897	0.982548	1.032	1.00315	0.0257358		1.01179	1.02976	1.05662	1.03272	0.0225649		1.02948	0.208844		1.05011	184.513	19.96	5	9					476	52.2305	8.06006		IPI00941172.1	IPI00941172	IPI00941172		IPI00941172	1		SEC61A1	Sec61 alpha 1 subunit (S. cerevisiae)	Cytoplasm	transporter
IPI01011545.1	Uncharacterized protein	36.21	10	1	1	2	0.981241	1.07203	0.93852	0.997263	0.0681804		1.13579	0.920097	1.02401	1.02663	0.107871		1.02945	0.710536		1.03881	77.2364	36.21	1	2					58	6.69619	4.71631		IPI01011545.1	IPI01011545	IPI01011545		IPI01011545	1		STARD10	StAR-related lipid transfer (START) domain containing 10	Cytoplasm	other
IPI00030706.1	Activator of 90 kDa heat shock protein ATPase homolog 1	15.09	6	4	4	11	0.98674	0.998601	1.00311	0.99615	0.00845484		0.983337	1.03067	1.06045	1.02482	0.038886		1.02878	0.280161		1.03154	472.722	15.09	4	10	32.29	6.51	1	1	338	38.2503	5.52881		IPI00030706.1	IPI00030706	IPI00030706		IPI00030706	1		AHSA1	AHA1, activator of heat shock 90kDa protein ATPase homolog 1 (yeast)	Cytoplasm	other
IPI00247583.5	60S ribosomal protein L21	4.38	1	1	1	5	1.00824	1.0015	0.979828	0.996522	0.0148457		1.03041	1.01811	1.02691	1.02514	0.00633844		1.02872	0.0372633		1.05037	61.5155	4.38	1	5					160	18.5531	10.4917		IPI00247583.5	IPI00247583	IPI00247583		IPI00247583	0
IPI00893431.2	cDNA FLJ53410, highly similar to Eukaryotic translation initiation factor 3 subunit 9	18.16	9	9	10	15	0.997515	0.986098	1.01232	0.998643	0.0131449		1.01258	1.01071	1.058	1.0271	0.0267798		1.0285	0.173835		1.00196	631.712	18.16	10	15					738	85.0814	5.26221		IPI00893431.2	IPI00893431	IPI00893431		IPI00893431	1		EIF3B	eukaryotic translation initiation factor 3, subunit B	Cytoplasm	translation regulator
IPI00816829.2	Isoform 4 of Twinfilin-1	11.51	5	2	2	2	0.980911	1.00923	1.00712	0.999085	0.0157744		1.01961	1.00208	1.06097	1.02755	0.0302367		1.02849	0.221752		1.03781	103.663	11.51	2	2					252	28.805	7.62061		IPI00816829.2	IPI00816829	IPI00816829		IPI00816829	1		TWF1	twinfilin actin-binding protein 1	Cytoplasm	kinase
IPI00216319.3	14-3-3 protein eta	36.99	6	3	9	80	0.985722	1.03827	0.973454	0.99915	0.0344326		1.05583	1.01149	1.01551	1.02761	0.0245205		1.02848	0.308367		1.02564	1248.25	36.99	9	61	259.41	19.11	5	19	246	28.201	4.84326		IPI00216319.3	IPI00216319	IPI00216319		IPI00216319	1		YWHAH	tyrosine 3-monooxygenase/tryptophan 5-monooxygenase activation protein, eta	Cytoplasm	transcription regulator
IPI00300074.4	Phenylalanyl-tRNA synthetase beta chain	12.73	2	7	7	25	1.03035	0.937452	1.02056	0.996123	0.051046		1.03879	1.01404	1.01998	1.02427	0.0129228		1.02825	0.406962		1.01463	570.725	12.73	7	21	55.72	7.3	4	4	589	66.0735	6.84424		IPI00300074.4	IPI00300074	IPI00300074		IPI00300074	1		FARSB	phenylalanyl-tRNA synthetase, beta subunit	Cytoplasm	enzyme
IPI00012197.1	dCTP pyrophosphatase 1	32.94	1	4	4	9	1.00687	0.979739	1.03978	1.00879	0.0300651		1.03971	1.00013	1.07204	1.03729	0.0360147		1.02825	0.352112		1.02065	305.491	32.94	4	8	36.61	5.88	1	1	170	18.6694	5.03369		IPI00012197.1	IPI00012197	IPI00012197		IPI00012197	1		DCTPP1	dCTP pyrophosphatase 1	Cytoplasm	enzyme
IPI00167941.1	Midasin	0.13	1	1	1	3	1.02147	0.986965	0.985579	0.998004	0.0203321		1.01257	1.0261	1.03972	1.02613	0.0135748		1.02818	0.117102		1.03283	44.0783	0.13	1	3					5596	632.42	5.68115		IPI00167941.1	IPI00167941	IPI00167941		IPI00167941	1		MDN1	MDN1, midasin homolog (yeast)	Nucleus	other
IPI00902474.1	cDNA FLJ33617 fis, clone BRAMY2019055, highly similar to Epidermal growth factor receptor substrate 15	2.76	4	1	1	2	0.798362	1.25682	0.954712	1.0033	0.233061		0.932179	1.21815	0.943721	1.03135	0.161875		1.02796	0.872367		0.888043	48.5664	2.76	1	2					508	55.9166	4.4624		IPI00902474.1	IPI00902474	IPI00902474		IPI00902474	0
IPI00006196.3	Isoform 2 of Nuclear mitotic apparatus protein 1	2.95	7	3	3	5	0.976234	1.00702	1.04428	1.00918	0.034072		1.10869	0.960271	1.04225	1.03707	0.0743469		1.02764	0.586403		1.04668	191.9	2.95	3	4	27.21	0.81	1	1	2101	236.372	5.79541		IPI00006196.3	IPI00006196	IPI00006196		IPI00006196	1		NUMA1	nuclear mitotic apparatus protein 1	Nucleus	other
IPI00746438.2	Isoform 2 of 60S ribosomal protein L11	16.95	4	3	3	15	1.01764	0.96672	1.01484	0.999734	0.028625		1.00449	1.04282	1.03478	1.02736	0.020215		1.02764	0.243834		1.02227	488.663	16.95	3	15					177	20.1116	9.59814		IPI00746438.2	IPI00746438	IPI00746438		IPI00746438	1		RPL11	ribosomal protein L11	Cytoplasm	other
IPI00007052.6	Mitochondrial fission 1 protein	15.79	1	3	3	11	0.974685	1.02388	0.985625	0.994731	0.0258325		1.02321	1.02128	1.02212	1.02221	0.000969144		1.02762	0.139445		1.00934	399.1	15.79	3	11					152	16.927	8.79248		IPI00007052.6	IPI00007052	IPI00007052		IPI00007052	1		FIS1	fission 1 (mitochondrial outer membrane) homolog (S. cerevisiae)	Cytoplasm	other
IPI00024157.1	Peptidyl-prolyl cis-trans isomerase FKBP3	31.7	2	7	7	13	1.00151	1.01186	0.983208	0.998858	0.014507		1.01461	1.03097	1.03299	1.02619	0.0100801		1.02736	0.0552381		1.03148	364.28	31.7	7	11	61.36	4.91	1	2	224	25.1613	9.27588		IPI00024157.1	IPI00024157	IPI00024157		IPI00024157	1		FKBP3	FK506 binding protein 3, 25kDa	Nucleus	enzyme
IPI00967724.1	16 kDa protein	8.84	4	1	1	1	0.964419	1.05343	0.983158	1.00034	0.0469269		1.00874	0.983475	1.09064	1.02762	0.0560227		1.02727	0.55309		1.0378	31.53	8.84	1	1					147	16.2257	8.80713		IPI00967724.1	IPI00967724	IPI00967724		IPI00967724	1		ABCE1	ATP-binding cassette, sub-family E (OABP), member 1	Cytoplasm	transporter
IPI00654793.2	Isoform 3 of NAD kinase domain-containing protein 1	4.3	4	1	1	1	1.03337	0.943975	1.01319	0.996844	0.0468849		1.06871	1.0046	0.998634	1.02398	0.0388501		1.02722	0.483243		1.03399	49.7	4.3	1	1					279	31.6961	6.68311		IPI00654793.2	IPI00654793	IPI00654793		IPI00654793	1		NADK2	NAD kinase 2, mitochondrial	Cytoplasm	kinase
IPI00964075.1	Uncharacterized protein	2.87	2	1	1	1	0.990196	1.01886	0.988473	0.999178	0.01707		0.999138	1.13228	0.946689	1.02604	0.0956747		1.02688	0.657161		1.03729	33.04	2.87	1	1					383	43.6967	7.92822		IPI00964075.1	IPI00964075	IPI00964075		IPI00964075	1		GALNT7	polypeptide N-acetylgalactosaminyltransferase 7	Cytoplasm	enzyme
IPI00910220.1	cDNA FLJ60230, highly similar to Arsenical pump-driving ATPase	5	2	1	1	1	0.938563	0.967733	1.08986	0.998717	0.0802649		0.931477	1.07559	1.06812	1.02506	0.081132		1.02638	0.709733		1.03623	43.93	5	1	1					320	35.8199	4.84326		IPI00910220.1	IPI00910220	IPI00910220		IPI00910220	1		ASNA1	arsA arsenite transporter, ATP-binding, homolog 1 (bacterial)	Nucleus	transporter
IPI00985110.2	cDNA FLJ59316, highly similar to Vesicle-fusing ATPase	9.47	3	4	4	4	1.00053	1.00867	0.988418	0.999207	0.0101909		1.06774	0.989538	1.01865	1.02531	0.0395231		1.02612	0.330147		1.02292	110.359	9.47	4	4					644	71.5386	6.65381		IPI00985110.2	IPI00985110	IPI00985110		IPI00985110	1		NSF	N-ethylmaleimide-sensitive factor	Cytoplasm	transporter
IPI00216691.5	Profilin-1	61.43	1	10	10	79	1.01275	0.940892	1.0153	0.989647	0.0422423		1.00805	1.00525	1.03281	1.01537	0.0151691		1.02599	0.377091		1.03638	2680.24	61.43	10	62	291.15	53.57	7	17	140	15.0446	8.26514		IPI00216691.5	IPI00216691	IPI00216691		IPI00216691	1		PFN1	profilin 1	Cytoplasm	other
IPI00885057.1	Isoform 2 of Cysteine and histidine-rich domain-containing protein 1	8.31	2	1	1	1	1.02857	0.971644	0.992437	0.997551	0.0288061		1.14651	1.02256	0.901338	1.02347	0.122591		1.02598	0.739479		1.03322	54.04	8.31	1	1					313	35.2636	7.76709		IPI00885057.1	IPI00885057	IPI00885057		IPI00885057	1		CHORDC1	cysteine and histidine-rich domain (CHORD) containing 1	Other	other
IPI00299155.5	Proteasome subunit alpha type-4	52.11	2	9	9	28	1.02204	0.986709	0.984964	0.997905	0.0209212		1.02551	1.05622	0.98974	1.02382	0.0332709		1.02597	0.317094		0.997983	954.962	52.11	9	28					261	29.4652	7.72314		IPI00299155.5	IPI00299155	IPI00299155		IPI00299155	1		PSMA4	proteasome (prosome, macropain) subunit, alpha type, 4	Cytoplasm	peptidase
IPI00910350.1	cDNA FLJ52068, highly similar to Microtubule-associated protein RP/EB family member 1	25.63	2	6	6	7	1.03319	0.966717	0.992208	0.997372	0.0335369		1.05856	1.01382	0.997078	1.02315	0.0317866		1.02585	0.388596		1.03326	134.184	25.63	6	7					238	26.5656	5.2876		IPI00910350.1	IPI00910350	IPI00910350		IPI00910350	1		MAPRE1	microtubule-associated protein, RP/EB family, member 1	Cytoplasm	other
IPI00942956.3	Uncharacterized protein	8.15	2	2	2	2	0.955976	1.09651	0.948608	1.00037	0.0833465		0.991345	1.19567	0.891557	1.02619	0.15502		1.02581	0.811926		1.04465	55.4164	8.15	2	2					233	26.3958	6.97607		IPI00942956.3	IPI00942956	IPI00942956		IPI00942956	1		GLUL	glutamate-ammonia ligase	Cytoplasm	enzyme
IPI01010035.1	cDNA FLJ52928, highly similar to COP9 signalosome complex subunit 2	20.84	3	5	5	8	0.977083	0.971797	1.03477	0.994549	0.0349304		0.954576	1.13746	0.967859	1.01996	0.101969		1.02555	0.703896		0.992902	387.931	20.84	5	8					379	44.2004	5.87158		IPI01010035.1	IPI01010035	IPI01010035		IPI01010035	1		COPS2	COP9 signalosome subunit 2	Cytoplasm	other
IPI00940148.1	Rab GDP dissociation inhibitor beta	45.17	7	10	18	76	1.00639	0.996271	1.00072	1.00113	0.0050706		1.04124	1.01897	1.01943	1.02655	0.0127278		1.02539	0.0324761		1.02233	2135.38	45.17	18	71	75.55	7.42	3	5	445	50.6309	6.46826		IPI00940148.1	IPI00940148	IPI00940148		IPI00940148	1		GDI2	GDP dissociation inhibitor 2	Cytoplasm	other
IPI00550987.2	Isoform 1 of Centrosomal protein of 135 kDa	0.53	1	1	1	3	1.00818	0.962961	1.0152	0.995448	0.0283525		1.0179	1.04326	1.00023	1.02046	0.0216268		1.02513	0.291179		1.02566	22.9966	0.53	1	3					1140	133.408	6.21436		IPI00550987.2	IPI00550987	IPI00550987		IPI00550987	1		CEP135	centrosomal protein 135kDa	Cytoplasm	other
IPI00219484.1	Isoform 3 of U1 small nuclear ribonucleoprotein 70 kDa	33.73	3	5	5	7	0.993083	1.00349	0.98604	0.994204	0.00877804		1.05332	1.01666	0.986649	1.01888	0.0333905		1.02482	0.283487		1.03006	137.823	33.73	5	7					166	19.7779	8.03076		IPI00219484.1	IPI00219484	IPI00219484		IPI00219484	1		SNRNP70	small nuclear ribonucleoprotein 70kDa (U1)	Nucleus	other
IPI00032881.2	28S ribosomal protein S23, mitochondrial	13.68	1	2	2	2	0.985556	1.06397	0.944756	0.998093	0.0605868		1.03743	1.00382	1.02645	1.02257	0.017135		1.02452	0.53769		1.03344	62.4	13.68	2	2					190	21.7573	8.89502		IPI00032881.2	IPI00032881	IPI00032881		IPI00032881	1		MRPS23	mitochondrial ribosomal protein S23	Cytoplasm	other
IPI00003918.6	60S ribosomal protein L4	31.38	4	14	14	83	1.00711	0.994111	1.00292	1.00138	0.00663232		1.02446	1.0145	1.0376	1.02552	0.0115839		1.02411	0.0350945		1.02364	2207.21	31.38	14	70	242.44	11.48	5	13	427	47.6674	11.063		IPI00003918.6	IPI00003918	IPI00003918		IPI00003918	1		RPL4	ribosomal protein L4	Cytoplasm	enzyme
IPI00926849.1	Uncharacterized protein	6.06	8	1	1	1	1.0529	0.970286	0.968355	0.99718	0.0482628		1.09515	0.936219	1.03221	1.02119	0.0800347		1.02408	0.679333		1.03057	35.66	6.06	1	1					165	18.5724	9.37842		IPI00926849.1	IPI00926849	IPI00926849		IPI00926849	1		SUMF2	sulfatase modifying factor 2	Cytoplasm	other
IPI00028946.2	Isoform 3 of Reticulon-3	10.59	11	3	3	13	1.00321	0.990373	1.00212	0.998565	0.00711581		1.01009	0.999754	1.05497	1.0216	0.0293506		1.02307	0.256918		1.01661	139.849	10.59	3	11	25.48	7.2	2	2	236	25.5926	8.51416		IPI00028946.2	IPI00028946	IPI00028946		IPI00028946	1		RTN3	reticulon 3	Cytoplasm	other
IPI00219018.7	Glyceraldehyde-3-phosphate dehydrogenase	67.16	5	18	18	267	0.999355	1.00807	0.997461	1.00163	0.00565656		1.03009	1.02424	1.01944	1.02459	0.00533296		1.02292	0.00690725		1.02333	8919.89	67.16	18	204	971.56	53.43	15	63	335	36.0304	8.45557		IPI00219018.7	IPI00219018	IPI00219018		IPI00219018	1		GAPDH	glyceraldehyde-3-phosphate dehydrogenase	Cytoplasm	enzyme
IPI00978387.1	Uncharacterized protein	6.99	9	5	5	10	1.01942	0.965198	1.01042	0.998345	0.0290561		1.02703	0.987912	1.04829	1.02108	0.0306249		1.02277	0.403811		1.03094	261.367	6.99	5	8	27.5	1.42	1	2	915	102.922	5.60498		IPI00978387.1	IPI00978387	IPI00978387		IPI00978387	1		NPEPPS	aminopeptidase puromycin sensitive	Cytoplasm	peptidase
IPI00334291.9	Lon protease homolog	40.85	5	26	28	63	0.995483	1.00528	1.00171	1.00082	0.00495758		1.05308	0.997633	1.01948	1.0234	0.0279322		1.02256	0.240169		1.04549	1848.16	40.85	28	55	113.46	8.02	7	8	923	103.04	6.66846		IPI00334291.9	IPI00334291	IPI00334291		IPI00334291	1		LONP1	lon peptidase 1, mitochondrial	Cytoplasm	peptidase
IPI00027270.1	60S ribosomal protein L26	28.28	5	6	6	14	1.01789	0.974044	1.00334	0.998426	0.0223325		1.00019	1.01627	1.04618	1.02088	0.0233406		1.02249	0.295011		1.03665	218.933	28.28	6	13	29.21	5.52	1	1	145	17.2475	10.5503		IPI00027270.1	IPI00027270	IPI00027270		IPI00027270	1		RPL26	ribosomal protein L26	Cytoplasm	other
IPI00646144.3	ATPase family AAA domain-containing protein 3A isoform 3	11.83	8	4	4	16	1.0118	1.00925	0.981758	1.00093	0.0166562		0.947567	1.06333	1.05937	1.02342	0.0657239		1.02247	0.596383		1.02015	517.751	11.83	4	16					507	57.912	9.24658		IPI00646144.3	IPI00646144	IPI00646144		IPI00646144	1		ATAD3A	ATPase family, AAA domain containing 3A	Cytoplasm	other
IPI00179964.5	Isoform 1 of Polypyrimidine tract-binding protein 1	26.93	51	8	9	35	0.997955	0.992816	0.988261	0.99301	0.00485013		1.02641	0.988888	1.03014	1.01515	0.0228182		1.02229	0.175584		1.00654	1019.98	26.93	9	31	64.2	8.29	3	4	531	57.1856	9.17334		IPI00179964.5	IPI00179964	IPI00179964		IPI00179964	1		PTBP1	polypyrimidine tract binding protein 1	Nucleus	enzyme
IPI00220301.5	Peroxiredoxin-6	79.46	2	18	18	121	0.999312	1.00135	0.996517	0.999058	0.00242466		1.01883	1.01918	1.02591	1.02131	0.00399177		1.02227	0.00117723		1.02905	2645.85	77.23	17	104	221.85	52.68	9	17	224	25.0192	6.37939		IPI00220301.5	IPI00220301	IPI00220301		IPI00220301	1		PRDX6	peroxiredoxin 6	Cytoplasm	enzyme
IPI01024858.1	25 kDa protein	27.71	37	6	8	13	1.01607	0.992611	0.98962	0.999435	0.014487		1.01454	1.03386	1.01598	1.02146	0.0107632		1.02204	0.102068		1.0371	270.397	23.81	7	11	32.26	9.09	2	2	231	25.2411	9.81787		IPI01024858.1	IPI01024858	IPI01024858		IPI01024858	1		HNRNPC	heterogeneous nuclear ribonucleoprotein C (C1/C2)	Nucleus	other
IPI00909657.1	cDNA FLJ50378, highly similar to Phenylalanyl-tRNA synthetase alpha chain	5.24	2	2	2	10	1.00533	0.976787	0.977915	0.986677	0.0161626		0.930787	0.983043	1.1111	1.00831	0.0927729		1.02192	0.711039		1.01872	213.733	5.24	2	7	56.56	5.24	2	3	477	54.1238	7.79639		IPI00909657.1	IPI00909657	IPI00909657		IPI00909657	1		FARSA	phenylalanyl-tRNA synthetase, alpha subunit	Cytoplasm	enzyme
IPI00030179.3	60S ribosomal protein L7	43.55	21	11	11	51	1.00514	0.990798	0.995438	0.997126	0.00731893		1.02269	1.01898	1.01391	1.01852	0.00440831		1.02146	0.0122726		1.02889	914.146	43.55	11	43	101.17	10.08	3	8	248	29.2072	10.6528		IPI00030179.3	IPI00030179	IPI00030179		IPI00030179	0
IPI00011126.6	26S protease regulatory subunit 4	32.27	7	9	10	25	1.00517	0.970792	1.02297	0.999644	0.0265239		1.0185	1.03292	1.01159	1.021	0.010885		1.02137	0.266455		1.03528	693.677	32.27	10	20	27.77	3.18	2	5	440	49.1537	6.21436		IPI00011126.6	IPI00011126	IPI00011126		IPI00011126	1		PSMC1	proteasome (prosome, macropain) 26S subunit, ATPase, 1	Nucleus	peptidase
IPI00291510.3	Inosine-5'-monophosphate dehydrogenase 2	13.04	3	5	5	9	1.02024	0.959712	0.992859	0.990938	0.0303108		1.03452	0.995099	1.00665	1.01209	0.0202637		1.02134	0.371887		1.01046	283.798	13.04	5	7	32.27	5.25	2	2	514	55.7696	6.90283		IPI00291510.3	IPI00291510	IPI00291510		IPI00291510	1		IMPDH2	IMP (inosine 5'-monophosphate) dehydrogenase 2	Cytoplasm	enzyme	thioguanine, VX-944, pegintron/ribavirin, interferon alfa-2b/ribavirin, mycophenolate mofetil, mycophenolic acid, ribavirin
IPI00016458.3	Isoform 1 of L-2-hydroxyglutarate dehydrogenase, mitochondrial	5.62	1	1	1	1	1.02955	1.08316	0.887631	1.00011	0.101033		1.05102	0.892637	1.12039	1.02135	0.116742		1.02123	0.823391		1.03064	99.01	5.62	1	1					463	50.2839	8.14795		IPI00016458.3	IPI00016458	IPI00016458		IPI00016458	1		L2HGDH	L-2-hydroxyglutarate dehydrogenase	Cytoplasm	enzyme
IPI00028055.4	Transmembrane emp24 domain-containing protein 10	20.09	3	4	4	24	1.01647	1.00967	0.996165	1.00743	0.0103339		1.00233	1.0383	1.04497	1.02853	0.0229331		1.02094	0.219897		1.02481	783.684	20.09	4	23	21.28	3.2	1	1	219	24.96	7.44482		IPI00028055.4	IPI00028055	IPI00028055		IPI00028055	1		TMED10	transmembrane emp24-like trafficking protein 10 (yeast)	Cytoplasm	transporter
IPI00908436.1	cDNA FLJ57188, highly similar to Calcium-binding protein p22	7.81	2	1	1	1	1.17845	0.87052	0.930396	0.993121	0.163266		1.00034	1.13378	0.90722	1.01378	0.113878		1.0208	0.866067		1.02494	23.63	7.81	1	1					128	14.6824	6.94678		IPI00908436.1	IPI00908436	IPI00908436		IPI00908436	1		CHP1	calcineurin-like EF-hand protein 1	Cytoplasm	transporter
IPI00966243.1	Uncharacterized protein	16.03	2	2	2	2	0.988052	0.973667	1.03142	0.997714	0.0300666		0.922783	0.901629	1.2308	1.0184	0.184242		1.02074	0.857131		1.03731	92.8232	16.03	2	2					131	14.8366	6.18896		IPI00966243.1	IPI00966243	IPI00966243		IPI00966243	1		CYB5B	cytochrome b5 type B (outer mitochondrial membrane)	Cytoplasm	enzyme
IPI00166865.3	CDGSH iron-sulfur domain-containing protein 2	5.93	1	1	1	1	0.980137	0.988304	1.0274	0.998612	0.0252598		1.02549	1.02233	1.01009	1.0193	0.00813648		1.02072	0.248211		1.0296	34.12	5.93	1	1					135	15.2685	9.61279		IPI00166865.3	IPI00166865	IPI00166865		IPI00166865	1		CISD2	CDGSH iron sulfur domain 2	Cytoplasm	other
IPI00219622.3	Proteasome subunit alpha type-2	38.89	4	6	6	22	0.982875	0.991027	0.973412	0.982438	0.00881596		1.00099	1.0226	0.984565	1.00272	0.0190756		1.02064	0.16995		1.0256	629.392	38.89	6	21	23.52	5.98	1	1	234	25.8823	7.43018		IPI00219622.3	IPI00219622	IPI00219622		IPI00219622	1		PSMA2	proteasome (prosome, macropain) subunit, alpha type, 2	Cytoplasm	peptidase
IPI00914891.1	Isoform 2 of Transmembrane emp24 domain-containing protein 4	16.11	5	1	3	6	0.88364	1.09899	1.02492	1.00252	0.109408		0.977859	1.10642	0.984704	1.023	0.0723317		1.02043	0.800202		1.11331	187.235	16.11	3	6					211	24.0544	8.29443		IPI00914891.1	IPI00914891	IPI00914891		IPI00914891	1		TMED4	transmembrane emp24 protein transport domain containing 4	Cytoplasm	transporter
IPI00215914.5	ADP-ribosylation factor 1	49.72	21	5	9	63	0.995137	1.026	0.987079	1.00274	0.0205461		1.03498	1.00525	1.02922	1.02315	0.0157686		1.02036	0.243971		1.03483	1469.85	49.72	9	49	185.98	19.34	4	14	181	20.6837	6.80029		IPI00215914.5	IPI00215914	IPI00215914		IPI00215914	1		ARF1	ADP-ribosylation factor 1	Cytoplasm	enzyme
IPI00219217.3	L-lactate dehydrogenase B chain	65.27	8	17	19	157	1.00902	1.01621	0.980329	1.00185	0.0189832		1.0179	1.0312	1.01672	1.02194	0.00803767		1.02005	0.16674		1.02623	3775.85	65.27	19	128	309.5	26.95	8	29	334	36.6151	6.04932		IPI00219217.3	IPI00219217	IPI00219217		IPI00219217	1		LDHB	lactate dehydrogenase B	Cytoplasm	enzyme
IPI00645805.4	Isovaleryl-CoA dehydrogenase, mitochondrial	20.8	5	7	7	8	0.995062	1.00805	0.987075	0.996728	0.0105847		1.01942	1.01543	1.01527	1.01671	0.0023529		1.02005	0.0331577		1.01966	216.937	20.8	7	7	26.54	2.36	1	1	423	46.2896	8.19189		IPI00645805.4	IPI00645805	IPI00645805		IPI00645805	1		IVD	isovaleryl-CoA dehydrogenase	Cytoplasm	enzyme
IPI01011577.1	Uncharacterized protein	17.46	8	4	4	6	1.00331	1.0028	1.02192	1.00934	0.0108919		1.00613	1.01566	1.06655	1.02945	0.0324833		1.01992	0.366954		1.01218	279.28	17.46	4	6					338	37.7014	5.61768		IPI01011577.1	IPI01011577	IPI01011577		IPI01011577	1		ERLIN2	ER lipid raft associated 2	Plasma Membrane	other
IPI00013744.1	Integrin alpha-2	2.88	5	2	2	2	0.887361	1.13251	0.980055	0.999974	0.12378		0.784376	1.38538	0.889495	1.01975	0.320975		1.01978	0.925481		1.03806	48.0064	2.88	2	2					1181	129.214	5.31299		IPI00013744.1	IPI00013744	IPI00013744		IPI00013744	1		ITGA2	integrin, alpha 2 (CD49B, alpha 2 subunit of VLA-2 receptor)	Plasma Membrane	transmembrane receptor
IPI00900380.1	Isoform 2 of Malignant T cell-amplified sequence 1	20.71	3	2	2	8	0.994658	1.00768	1.00033	1.00089	0.00653163		0.983154	1.04955	1.02845	1.02038	0.0339241		1.01948	0.38374		1.03188	202.754	20.71	2	8					169	19.216	8.25049		IPI00900380.1	IPI00900380	IPI00900380		IPI00900380	1		MCTS1	malignant T cell amplified sequence 1	Cytoplasm	other
IPI00292020.3	Spermidine synthase	3.31	1	1	1	1	0.994873	0.982982	1.01699	0.998283	0.0172602		1.00142	0.99164	1.05948	1.01751	0.0366714		1.01926	0.457351		1.0277	36.25	3.31	1	1					302	33.8027	5.49072		IPI00292020.3	IPI00292020	IPI00292020		IPI00292020	1		SRM	spermidine synthase	Cytoplasm	enzyme
IPI00010105.1	Eukaryotic translation initiation factor 6	29.39	2	3	3	5	1.00107	0.98333	0.97743	0.987277	0.0123056		1.00646	1.02942	0.982909	1.00627	0.0232581		1.01923	0.279474		0.982668	171.694	29.39	3	5					245	26.5822	4.67822		IPI00010105.1	IPI00010105	IPI00010105		IPI00010105	1		EIF6	eukaryotic translation initiation factor 6	Cytoplasm	translation regulator
IPI01011099.1	cDNA FLJ53046, highly similar to 26S proteasome non-ATPase regulatory subunit 13	32.48	7	9	9	14	0.995415	1.00835	0.99873	1.00083	0.00672155		1.02777	1.03331	0.998244	1.01977	0.0188504		1.01893	0.176495		1.04605	311.541	32.48	9	11	43.14	9.65	3	3	311	35.3244	6.01123		IPI01011099.1	IPI01011099	IPI01011099		IPI01011099	1		PSMD13	proteasome (prosome, macropain) 26S subunit, non-ATPase, 13	Cytoplasm	peptidase
IPI00910647.1	cDNA FLJ52127, highly similar to Multisynthetase complex auxiliary component p43	10.78	4	2	2	8	1.00726	0.987068	0.998224	0.997517	0.0101142		1.00562	1.05441	0.988735	1.01625	0.0341039		1.01878	0.413211		1.02308	398.581	10.78	2	7	34.65	4.46	1	1	269	29.7268	9.0708		IPI00910647.1	IPI00910647	IPI00910647		IPI00910647	1		AIMP1	aminoacyl tRNA synthetase complex-interacting multifunctional protein 1	Extracellular Space	cytokine
IPI00909336.1	cDNA FLJ59092	18.98	6	4	4	5	1.02715	0.992238	0.970984	0.996791	0.0283593		1.04203	0.953034	1.05141	1.01549	0.0542948		1.01876	0.624915		1.05235	170.394	18.98	4	5					274	30.5013	5.94775		IPI00909336.1	IPI00909336	IPI00909336		IPI00909336	0
IPI00293305.4	Isoform Beta-1B of Integrin beta-1	1.14	5	1	1	1	1.03377	0.96235	0.99567	0.997263	0.0357367		0.997178	0.992828	1.05712	1.01571	0.0359302		1.0185	0.562617		1.02591	36.37	1.14	1	1					789	87.3886	5.47803		IPI00293305.4	IPI00293305	IPI00293305		IPI00293305	1		ITGB1	integrin, beta 1 (fibronectin receptor, beta polypeptide, antigen CD29 includes MDF2, MSK12)	Plasma Membrane	transmembrane receptor
IPI00924442.2	Uncharacterized protein	8.07	9	6	6	8	0.990558	1.04284	1.01727	1.01689	0.0261443		1.02441	1.00266	1.07928	1.03545	0.039483		1.01825	0.534521		1.01744	138.204	8.07	6	7	22.55	1.07	1	1	1215	135.26	5.2749		IPI00924442.2	IPI00924442	IPI00924442		IPI00924442	1		DIAPH1	diaphanous-related formin 1	Plasma Membrane	other
IPI00172656.6	FAS-associated factor 2	10.56	2	3	3	8	0.978579	1.00781	0.997343	0.994578	0.0148119		1.02432	1.05415	0.959403	1.01262	0.0484443		1.01814	0.570638		0.982139	252.377	10.56	3	8					445	52.5905	5.61768		IPI00172656.6	IPI00172656	IPI00172656		IPI00172656	1		FAF2	Fas associated factor family member 2	Cytoplasm	other
IPI00941907.1	Serine-threonine kinase receptor-associated protein	13.43	4	3	3	7	1.00972	0.963999	1.01042	0.994711	0.0266003		1.03271	1.00947	0.99581	1.01266	0.0186544		1.01805	0.392735		1.02072	260.608	13.43	3	7					350	38.414	5.12256		IPI00941907.1	IPI00941907	IPI00941907		IPI00941907	1		STRAP	serine/threonine kinase receptor associated protein	Plasma Membrane	other
IPI00219330.2	Isoform 5 of Interleukin enhancer-binding factor 3	26.81	10	14	14	33	0.997514	0.999699	1.00324	1.00015	0.00288771		1.00626	1.03755	1.01002	1.01794	0.0170799		1.01779	0.149838		1.01033	1032.24	26.81	14	28	84.98	6.81	4	5	690	74.5603	8.23584		IPI00219330.2	IPI00219330	IPI00219330		IPI00219330	1		ILF3	interleukin enhancer binding factor 3, 90kDa	Nucleus	transcription regulator
IPI00014575.1	Cell division control protein 6 homolog	2.5	1	1	1	8	0.996649	1.03979	0.977641	1.00469	0.0318445		1.04265	1.03356	0.991186	1.02247	0.0274675		1.01769	0.504756		1.0152	121.902	2.5	1	8					560	62.6805	9.5835		IPI00014575.1	IPI00014575	IPI00014575		IPI00014575	1		CDC6	cell division cycle 6	Nucleus	other
IPI00658164.1	Isoform 2 of Protein PTHB1	0.83	7	1	1	1	1.01987	0.999498	0.975575	0.998316	0.0221729		1.03005	0.98452	1.03246	1.01568	0.0270087		1.01739	0.438045		1.02566	23.98	0.83	1	1					847	94.7481	5.5415		IPI00658164.1	IPI00658164	IPI00658164		IPI00658164	1		BBS9	Bardet-Biedl syndrome 9	Extracellular Space	other
IPI00795423.1	Uncharacterized protein	8.76	6	1	1	1	0.966339	1.08957	0.947524	1.00114	0.0771546		1.07739	0.949638	1.02818	1.0184	0.0644335		1.01724	0.781005		1.02794	69.67	8.76	1	1					194	21.7463	9.05615		IPI00795423.1	IPI00795423	IPI00795423		IPI00795423	1		PRPSAP2	phosphoribosyl pyrophosphate synthetase-associated protein 2	Other	other
IPI00549343.3	Vesicle-associated membrane protein 3	16	1	1	1	1	1.04214	0.926815	1.02002	0.996325	0.0612057		1.08662	0.86023	1.0919	1.01292	0.132257		1.01665	0.853294		1.02174	89.11	16	1	1					100	11.302	8.79248		IPI00549343.3	IPI00549343	IPI00549343		IPI00549343	0
IPI01022344.1	19 kDa protein	30.49	9	5	5	27	1.00527	0.996514	1.00223	1.00134	0.00444663		0.997313	1.03296	1.02297	1.01775	0.0183861		1.01638	0.207439		1.03119	682.416	30.49	5	26	38.22	6.71	1	1	164	18.7445	11.5903		IPI01022344.1	IPI01022344	IPI01022344		IPI01022344	1		RPL18	ribosomal protein L18	Cytoplasm	other
IPI00016676.1	Mitochondrial import receptor subunit TOM20 homolog	22.76	1	2	2	4	0.943818	1.06269	0.993277	0.999928	0.0597139		0.986843	1.03873	1.02325	1.01627	0.0266368		1.01635	0.687351		1.01988	155.629	22.76	2	4					145	16.2877	8.60205		IPI00016676.1	IPI00016676	IPI00016676		IPI00016676	1		TOMM20	translocase of outer mitochondrial membrane 20 homolog (yeast)	Cytoplasm	transporter
IPI00955815.2	pyruvate dehydrogenase E1 component subunit alpha, somatic form, mitochondrial isoform 4 precursor	29.25	8	9	9	16	1.005	1.01917	0.986704	1.00362	0.0162767		1.0252	1.00602	1.02885	1.02002	0.0122631		1.01634	0.235853		1.0278	307.827	29.25	9	13	77.24	8.08	3	3	359	40.1621	8.27979		IPI00955815.2	IPI00955815	IPI00955815		IPI00955815	1		PDHA1	pyruvate dehydrogenase (lipoamide) alpha 1	Cytoplasm	enzyme
IPI00006980.1	UPF0568 protein C14orf166	36.89	4	7	7	22	0.993129	0.945439	1.02899	0.989185	0.0419128		0.987533	1.03364	0.994826	1.00533	0.0247842		1.01632	0.596446		0.998549	497.758	36.89	7	22					244	28.0507	6.65381		IPI00006980.1	IPI00006980	IPI00006980		IPI00006980	1		C14orf166	chromosome 14 open reading frame 166	Nucleus	other
IPI00329536.2	Early endosome antigen 1	3.54	1	5	5	5	0.911001	1.17527	0.999252	1.02851	0.134541		1.09345	1.09289	0.949485	1.04527	0.0829563		1.0163	0.863158		1.05595	116.455	3.54	5	5					1411	162.367	5.68115		IPI00329536.2	IPI00329536	IPI00329536		IPI00329536	1		EEA1	early endosome antigen 1	Cytoplasm	other
IPI00016342.1	Ras-related protein Rab-7a	35.27	7	6	6	15	0.982316	1.02252	1.00236	1.0024	0.0201023		1.03052	1.00486	1.02044	1.01861	0.0129281		1.01617	0.305353		1.03422	420.766	35.27	6	12	40.74	14.98	3	3	207	23.4748	6.69775		IPI00016342.1	IPI00016342	IPI00016342		IPI00016342	1		RAB7A	RAB7A, member RAS oncogene family	Cytoplasm	enzyme
IPI00004671.2	Golgin subfamily B member 1	1.47	4	4	4	10	1.00403	1.02585	0.969009	0.999629	0.028674		1.01366	1.02286	1.0108	1.01578	0.0063024		1.01615	0.394751		1.02161	136.065	0.95	3	9	24.54	0.52	1	1	3259	375.79	4.99561		IPI00004671.2	IPI00004671	IPI00004671		IPI00004671	1		GOLGB1	golgin B1	Cytoplasm	other
IPI00218606.7	40S ribosomal protein S23	25.87	8	5	5	29	1.00416	1.00576	1.00115	1.00369	0.00233896		1.00199	1.02509	1.03174	1.01961	0.0156122		1.01586	0.155634		1.02814	451.478	25.87	5	20	165.28	17.48	3	9	143	15.7977	10.4917		IPI00218606.7	IPI00218606	IPI00218606		IPI00218606	1		RPS23	ribosomal protein S23	Cytoplasm	translation regulator
IPI00401448.1	Isoform 2 of Long-chain-fatty-acid--CoA ligase 1	22.38	18	11	11	21	0.994277	1.02575	0.993546	1.00452	0.0183848		1.0012	1.06132	0.998124	1.02021	0.0356317		1.01562	0.535099		1.01388	619.948	22.38	11	18	36.64	3.63	3	3	688	76.8213	6.99072		IPI00401448.1	IPI00401448	IPI00401448		IPI00401448	1		ACSL1	acyl-CoA synthetase long-chain family member 1	Cytoplasm	enzyme
IPI00903236.1	nitrilase homolog 1 isoform 2	7	5	1	1	1	0.98603	1.03059	0.981903	0.999507	0.0269953		0.929646	1.15043	0.96367	1.01458	0.118873		1.01508	0.840854		1.0262	44.39	7	1	1					243	26.3092	6.26514		IPI00903236.1	IPI00903236	IPI00903236		IPI00903236	1		NIT1	nitrilase 1	Cytoplasm	enzyme
IPI00977773.2	cDNA FLJ59472, highly similar to Tripeptidyl-peptidase 1	13.01	4	2	2	2	0.969054	1.10701	0.921673	0.999247	0.0962891		0.995438	1.02798	1.01911	1.01418	0.0168243		1.01494	0.804425		0.60246	87.7132	13.01	2	2					346	37.7811	5.85889		IPI00977773.2	IPI00977773	IPI00977773		IPI00977773	1		TPP1	tripeptidyl peptidase I	Cytoplasm	peptidase
IPI00216237.5	60S ribosomal protein L36	36.19	7	5	5	18	0.990428	1.02822	0.988442	1.00236	0.0224149		1.02595	0.99273	1.03298	1.01722	0.0214991		1.01482	0.453948		1.03267	328.536	36.19	5	17	20.88	9.52	1	1	105	12.2459	11.5903		IPI00216237.5	IPI00216237	IPI00216237		IPI00216237	1		RPL36	ribosomal protein L36	Cytoplasm	other
IPI00853525.1	Uncharacterized protein	3.67	2	1	1	1	1.02625	0.991581	0.976295	0.998044	0.0255989		1.00975	0.953259	1.07516	1.01272	0.0610066		1.01471	0.720295		1.02257	25.66	3.67	1	1					245	27.8913	6.12549		IPI00853525.1	IPI00853525	IPI00853525		IPI00853525	1		APOA1	apolipoprotein A-I	Extracellular Space	transporter
IPI00337741.4	Acylamino-acid-releasing enzyme	9.56	6	6	6	11	0.998898	1.01352	0.977653	0.996689	0.0180338		1.04127	0.972345	1.01936	1.01099	0.0352139		1.01435	0.56524		1.02078	397.206	9.56	6	9	53.66	3.01	2	2	732	81.1726	5.47803		IPI00337741.4	IPI00337741	IPI00337741		IPI00337741	1		APEH	acylaminoacyl-peptide hydrolase	Cytoplasm	peptidase
IPI00291607.2	Inositol 1,4,5-trisphosphate receptor type 3	0.9	1	1	1	1	0.862275	1.35064	0.812977	1.00863	0.29721		0.917581	1.21091	0.939605	1.0227	0.163365		1.01395	0.946173		1.03486	66.21	0.9	1	1					2671	303.912	6.48096		IPI00291607.2	IPI00291607	IPI00291607		IPI00291607	1		ITPR3	inositol 1,4,5-trisphosphate receptor, type 3	Cytoplasm	ion channel
IPI00005511.1	PHD finger-like domain-containing protein 5A	11.82	1	1	1	1	1.0124	0.98537	0.996513	0.998094	0.0135831		1.05507	0.985347	0.995118	1.01184	0.0377499		1.01378	0.584688		1.02169	53.51	11.82	1	1					110	12.397	8.41162		IPI00005511.1	IPI00005511	IPI00005511		IPI00005511	1		PHF5A	PHD finger protein 5A	Nucleus	transcription regulator
IPI01014744.1	Uncharacterized protein	18.18	4	1	1	4	0.998867	0.988131	0.993014	0.993337	0.00537557		0.985101	1.00759	1.02829	1.00699	0.0216003		1.01375	0.34782		1.01729	115.854	18.18	1	3	23.07	18.18	1	1	77	8.88048	8.79248		IPI01014744.1	IPI01014744	IPI01014744		IPI01014744	1		MGST1	microsomal glutathione S-transferase 1	Cytoplasm	enzyme
IPI00447606.1	very long-chain acyl-CoA synthetase isoform 2	3.53	2	1	1	4	0.94095	1.02092	1.00905	0.990308	0.0431552		1.00879	0.933193	1.0689	1.00363	0.0679988		1.01345	0.788783		0.844382	50.9	3.53	1	4					567	64.5743	8.48486		IPI00447606.1	IPI00447606	IPI00447606		IPI00447606	1		SLC27A2	solute carrier family 27 (fatty acid transporter), member 2	Cytoplasm	transporter
IPI00291922.2	Proteasome subunit alpha type-5	27.8	2	5	5	28	1.01892	0.985439	0.98906	0.997805	0.0183719		0.981224	1.0319	1.02052	1.01121	0.0265869		1.01344	0.512105		1.04043	861.965	27.8	5	22	127.85	14.94	3	6	241	26.3942	4.79248		IPI00291922.2	IPI00291922	IPI00291922		IPI00291922	1		PSMA5	proteasome (prosome, macropain) subunit, alpha type, 5	Cytoplasm	peptidase
IPI00383046.3	Carboxymethylenebutenolidase homolog	20.82	1	6	6	11	1.03723	0.946008	1.00432	0.995854	0.0461977		1.0155	1.00303	1.00777	1.00877	0.00629729		1.01297	0.656459		1.01918	213.915	20.82	6	11					245	28.0302	7.18115		IPI00383046.3	IPI00383046	IPI00383046		IPI00383046	1		CMBL	carboxymethylenebutenolidase homolog (Pseudomonas)	Cytoplasm	enzyme
IPI00290460.3	Eukaryotic translation initiation factor 3 subunit G	7.81	1	2	2	2	0.995725	0.978144	1.01699	0.996954	0.0194531		1.02093	1.00172	1.00681	1.00982	0.00995048		1.01291	0.365401		1.02025	65.5232	7.81	2	2					320	35.5889	6.12549		IPI00290460.3	IPI00290460	IPI00290460		IPI00290460	1		EIF3G	eukaryotic translation initiation factor 3, subunit G	Cytoplasm	other
IPI00178744.5	Isoform 2 of Very long-chain specific acyl-CoA dehydrogenase, mitochondrial	41.07	5	18	18	26	1.00162	0.98869	1.0026	0.997636	0.00776304		0.983205	1.02254	1.0248	1.01018	0.0233898		1.01258	0.427719		1.0027	983.294	37.28	17	24	40.63	6.79	2	2	633	68.0152	8.55811		IPI00178744.5	IPI00178744	IPI00178744		IPI00178744	1		ACADVL	acyl-CoA dehydrogenase, very long chain	Cytoplasm	enzyme
IPI00218568.7	Pterin-4-alpha-carbinolamine dehydratase	31.73	3	3	3	13	0.992809	1.04659	1.04801	1.02914	0.0314704		1.00849	1.04349	1.0739	1.04196	0.0327316		1.01246	0.650316		1.00664	420.161	31.73	3	12	20.56	9.62	1	1	104	11.992	6.80029		IPI00218568.7	IPI00218568	IPI00218568		IPI00218568	1		PCBD1	pterin-4 alpha-carbinolamine dehydratase/dimerization cofactor of hepatocyte nuclear factor 1 alpha	Nucleus	transcription regulator
IPI00402184.4	Isoform 4 of Heterogeneous nuclear ribonucleoprotein Q	32.45	7	13	17	56	0.996676	0.993076	1.00918	0.999644	0.00845177		1.01282	1.01262	1.01051	1.01198	0.00127726		1.01234	0.0667602		1.0138	1762.79	32.45	17	51	80.25	8.92	4	5	527	58.6993	7.56201		IPI00402184.4	IPI00402184	IPI00402184		IPI00402184	1		SYNCRIP	synaptotagmin binding, cytoplasmic RNA interacting protein	Nucleus	other
IPI00026167.5	NHP2-like protein 1	40.63	2	3	3	11	0.931037	1.06033	1.02062	1.004	0.0662314		1.00741	1.12985	0.911014	1.01609	0.109677		1.01205	0.878048		0.845461	395.319	40.63	3	11					128	14.1646	8.45557		IPI00026167.5	IPI00026167	IPI00026167		IPI00026167	1		NHP2L1	NHP2 non-histone chromosome protein 2-like 1 (S. cerevisiae)	Nucleus	other
IPI00978796.1	17 kDa protein	73.15	10	12	13	85	1.02329	0.972312	1.00943	1.00168	0.0263581		0.964152	1.03204	1.0449	1.0137	0.0433858		1.012	0.702781		1.00703	2361.21	73.15	13	75	148.12	36.91	5	10	149	16.8008	8.35303		IPI00978796.1	IPI00978796	IPI00978796		IPI00978796	1		CFL1	cofilin 1 (non-muscle)	Nucleus	other
IPI00024920.1	ATP synthase subunit delta, mitochondrial	13.69	1	2	2	7	1.01364	0.958131	1.02057	0.997447	0.0342241		1.0222	0.994278	1.01159	1.00936	0.0140955		1.01194	0.607046		1.0101	251.158	13.69	2	5	38.12	13.69	2	2	168	17.4792	5.49072		IPI00024920.1	IPI00024920	IPI00024920		IPI00024920	1		ATP5D	ATP synthase, H+ transporting, mitochondrial F1 complex, delta subunit	Cytoplasm	transporter
IPI00011675.1	Isoform Sp100-HMG of Nuclear autoantigen Sp-100	2.62	13	1	3	7	1.00565	0.974847	1.01334	0.997945	0.020369		1.02687	1.02519	0.977294	1.00978	0.0281485		1.01186	0.586844		1.02002	74.977	2.62	3	7					879	100.354	8.22119		IPI00011675.1	IPI00011675	IPI00011675		IPI00011675	1		SP100	SP100 nuclear antigen	Nucleus	transcription regulator
IPI00020194.1	Isoform Short of TATA-binding protein-associated factor 2N	5.26	2	1	3	7	1.01427	1.00044	0.980544	0.998416	0.0169514		0.962114	1.05096	1.01766	1.01025	0.0448868		1.01185	0.691344		1.02098	120.385	5.26	3	6	28.15	2.38	1	1	589	61.521	8.01611		IPI00020194.1	IPI00020194	IPI00020194		IPI00020194	1		TAF15	TAF15 RNA polymerase II, TATA box binding protein (TBP)-associated factor, 68kDa	Nucleus	other
IPI00514053.1	Coatomer subunit delta	11.15	5	5	5	11	1.01633	0.934258	1.03452	0.995036	0.053416		0.961314	1.05468	1.00405	1.00668	0.0467372		1.0117	0.790394		1.03985	349.721	11.15	5	9	25.38	4.11	2	2	511	57.1741	6.21436		IPI00514053.1	IPI00514053	IPI00514053		IPI00514053	1		ARCN1	archain 1	Cytoplasm	other
IPI00008527.3	60S acidic ribosomal protein P1	57.02	1	3	3	19	0.998454	1.00471	1	1.00105	0.00325908		0.963445	1.04691	1.02775	1.0127	0.0437208		1.01163	0.669327		1.00065	591.419	57.02	3	17	27.98	19.3	2	2	114	11.5067	4.32275		IPI00008527.3	IPI00008527	IPI00008527		IPI00008527	1		RPLP1	ribosomal protein, large, P1	Cytoplasm	other
IPI00023640.3	Programmed cell death protein 5	37.6	3	4	4	13	1.01106	0.988834	0.99334	0.997745	0.0117508		1.00779	1.05037	0.968938	1.00903	0.0407292		1.01131	0.668633		0.985386	275.431	37.6	4	12	24.42	8.8	1	1	125	14.2763	6.03662		IPI00023640.3	IPI00023640	IPI00023640		IPI00023640	1		PDCD5	programmed cell death 5	Nucleus	other
IPI00219097.4	High mobility group protein B2	23.44	2	2	5	15	0.993341	1.00523	0.994557	0.997709	0.00653977		1.00157	1.01665	1.00872	1.00898	0.0075414		1.0113	0.122143		1.02445	290.993	23.44	5	15					209	24.0187	7.81104		IPI00219097.4	IPI00219097	IPI00219097		IPI00219097	1		HMGB2	high mobility group box 2	Nucleus	transcription regulator
IPI01015765.1	cDNA FLJ57240, highly similar to Mitochondrial proteins import receptor	14.57	2	5	5	16	0.941406	0.994661	1.03648	0.99085	0.0476535		1.01543	1.03409	0.956553	1.00202	0.0404674		1.01128	0.772381		1.03891	686.727	14.57	5	16					501	56.8945	5.90967		IPI01015765.1	IPI01015765	IPI01015765		IPI01015765	1		TOMM70A	translocase of outer mitochondrial membrane 70 homolog A (S. cerevisiae)	Cytoplasm	transporter
IPI00552495.1	Ribose-phosphate pyrophosphokinase	30.28	11	5	5	18	1.01403	0.999721	0.986896	1.00022	0.0135743		1.02926	0.97519	1.02919	1.01121	0.0311977		1.011	0.605419		1.03558	453.854	30.28	5	17	35.01	9.63	1	1	218	24.0685	7.69385		IPI00552495.1	IPI00552495	IPI00552495		IPI00552495	1		PRPS1	phosphoribosyl pyrophosphate synthetase 1	Cytoplasm	kinase
IPI00011250.3	Ubiquitin carboxyl-terminal hydrolase isozyme L3	6.96	1	1	1	3	0.969817	1.02346	1.01799	1.00375	0.0295178		0.996053	1.06619	0.98211	1.01478	0.0450593		1.01099	0.740777		1.00025	139.438	6.96	1	3					230	26.166	4.91943		IPI00011250.3	IPI00011250	IPI00011250		IPI00011250	1		UCHL3	ubiquitin carboxyl-terminal esterase L3 (ubiquitin thiolesterase)	Cytoplasm	peptidase
IPI00946537.3	Uncharacterized protein	27.71	48	1	2	6	1.0261	1.01268	0.956819	0.998533	0.0367438		1.03774	0.983747	1.00687	1.00945	0.0270868		1.01094	0.699905		1.01935	130.9	27.71	2	6					83	9.66099	5.45264		IPI00946537.3	IPI00946537	IPI00946537		IPI00946537	1		RAB6B	RAB6B, member RAS oncogene family	Cytoplasm	enzyme
IPI01011414.1	Potassium large conductance calcium-activated channel, subfamily M, alpha member 1	1.11	1	1	1	1	1.08931	0.873372	1.02062	0.994432	0.110323		1.00496	0.972668	1.03828	1.0053	0.0328085		1.01093	0.877976		1.01525	26.12	1.11	1	1					1167	130.167	6.88818		IPI01011414.1	IPI01011414	IPI01011414		IPI01011414	1		KCNMA1	potassium large conductance calcium-activated channel, subfamily M, alpha member 1	Plasma Membrane	ion channel	tedisamil, cromolyn
IPI00025084.3	Calpain small subunit 1	24.63	1	3	3	11	1.01604	1.0021	0.977731	0.998621	0.0193876		1.06644	0.925957	1.03618	1.00953	0.0739383		1.01092	0.81699		0.973714	431.074	24.63	3	11					268	28.2977	5.19873		IPI00025084.3	IPI00025084	IPI00025084		IPI00025084	1		CAPNS1	calpain, small subunit 1	Cytoplasm	peptidase
IPI00908449.1	cDNA FLJ58737, highly similar to Splicing factor 3A subunit 3	16.74	2	5	5	8	0.992358	1.02448	0.999081	1.00531	0.0169436		0.945575	1.08257	1.02063	1.01626	0.0685998		1.01089	0.801658		0.981842	353.756	16.74	5	7	38.14	2.68	1	1	448	52.3951	5.2749		IPI00908449.1	IPI00908449	IPI00908449		IPI00908449	1		SF3A3	splicing factor 3a, subunit 3, 60kDa	Nucleus	other
IPI00925511.1	cDNA FLJ54314, highly similar to Glutaminyl-tRNA synthetase	6.28	6	3	3	10	1.08268	0.924937	1.01208	1.00657	0.0790171		1.09358	0.953511	1.00535	1.01748	0.0708166		1.01084	0.867284		0.99246	361.482	6.28	3	9	22.06	3.01	1	1	764	86.5242	7.04932		IPI00925511.1	IPI00925511	IPI00925511		IPI00925511	1		QARS	glutaminyl-tRNA synthetase	Cytoplasm	enzyme
IPI00791490.1	Uncharacterized protein	14.67	4	2	2	12	1.00188	0.967576	1.01984	0.996431	0.0265546		1.05924	0.982463	0.979884	1.00719	0.0450882		1.0108	0.739619		0.980599	454.168	14.67	2	11	43.77	6.56	1	1	259	29.2269	6.02393		IPI00791490.1	IPI00791490	IPI00791490		IPI00791490	1		PDXK	pyridoxal (pyridoxine, vitamin B6) kinase	Cytoplasm	kinase
IPI00796684.1	Uncharacterized protein	5.34	9	1	1	1	1.02569	1.03698	0.934628	0.9991	0.0561192		1.04815	0.92972	1.05175	1.00987	0.0694378		1.01078	0.844661		1.01934	27.87	5.34	1	1					131	14.8664	9.87646		IPI00796684.1	IPI00796684	IPI00796684		IPI00796684	1		DYRK1A	dual-specificity tyrosine-(Y)-phosphorylation regulated kinase 1A	Nucleus	kinase
IPI00337660.1	Isoform 3 of Serine/threonine-protein kinase tousled-like 2	1.95	3	1	1	1	0.906379	1.21593	0.892399	1.0049	0.182886		0.88561	1.1198	1.03824	1.01455	0.118879		1.0096	0.942602		1.02617	30.02	1.95	1	1					718	82.2967	8.26514		IPI00337660.1	IPI00337660	IPI00337660		IPI00337660	1		TLK2	tousled-like kinase 2	Cytoplasm	kinase
IPI00220642.7	14-3-3 protein gamma	62.35	9	9	16	141	1.00978	0.977782	1.00805	0.998537	0.0179949		1.00571	0.994051	1.0237	1.00782	0.0149357		1.0093	0.529504		1.00796	3497.25	62.35	16	112	388.44	49.8	11	29	247	28.2849	4.89404		IPI00220642.7	IPI00220642	IPI00220642		IPI00220642	1		YWHAG	tyrosine 3-monooxygenase/tryptophan 5-monooxygenase activation protein, gamma	Cytoplasm	other
IPI00031655.1	Vacuolar protein-sorting-associated protein 25	8.52	1	1	1	1	0.980572	0.999795	1.01625	0.998871	0.0178558		0.788874	1.27294	0.96158	1.0078	0.245318		1.00893	0.952904		1.0209	47.26	8.52	1	1					176	20.7345	6.34131		IPI00031655.1	IPI00031655	IPI00031655		IPI00031655	1		VPS25	vacuolar protein sorting 25 homolog (S. cerevisiae)	Cytoplasm	other
IPI00292657.3	Prostaglandin reductase 1	18.84	3	4	4	8	1.01948	0.998078	0.97902	0.998859	0.0202405		0.949951	1.06797	1.00403	1.00732	0.0590765		1.00847	0.826039		0.974691	249.44	18.84	4	8					329	35.8467	8.29443		IPI00292657.3	IPI00292657	IPI00292657		IPI00292657	1		PTGR1	prostaglandin reductase 1	Cytoplasm	enzyme
IPI01011083.2	Uncharacterized protein	8.6	6	3	5	12	1.02216	0.969755	1.00828	1.00007	0.0271513		1.02527	1.00422	0.995489	1.00833	0.0153091		1.00826	0.670036		1.01878	376.602	8.6	5	12					663	74.2894	7.35693		IPI01011083.2	IPI01011083	IPI01011083		IPI01011083	1		SEC23A	Sec23 homolog A (S. cerevisiae)	Cytoplasm	transporter
IPI00063234.1	Uncharacterized protein	34.03	8	10	10	23	0.99523	1.00178	1.01632	1.00444	0.010796		0.998188	0.994264	1.04534	1.0126	0.0284216		1.00812	0.666527		1.00854	604.055	34.03	10	20	32.65	8.38	3	3	382	43.0397	5.08447		IPI00063234.1	IPI00063234	IPI00063234		IPI00063234	1		PRKAR2A	protein kinase, cAMP-dependent, regulatory, type II, alpha	Cytoplasm	kinase
IPI00166079.4	Vitamin K epoxide reductase complex subunit 1-like protein 1	6.25	1	1	1	1	1.05832	1.0514	0.887219	0.998978	0.0968476		1.02559	0.989745	1.00561	1.00698	0.0179623		1.00801	0.894879		1.01696	65.26	6.25	1	1					176	19.8227	9.12939		IPI00166079.4	IPI00166079	IPI00166079		IPI00166079	1		VKORC1L1	vitamin K epoxide reductase complex, subunit 1-like 1	Cytoplasm	enzyme	vitamin K3
IPI00893197.1	Protein phosphatase 2A, regulatory subunit B' isoform b	12.06	11	3	3	10	1.01424	0.966333	1.01344	0.998004	0.0274308		0.966315	1.05743	0.993863	1.00587	0.0467312		1.00788	0.813848		1.00722	274.812	12.06	3	10					373	41.7313	7.04932		IPI00893197.1	IPI00893197	IPI00893197		IPI00893197	1		PPP2R4	protein phosphatase 2A activator, regulatory subunit 4	Cytoplasm	phosphatase
IPI00930698.1	delta-1-pyrroline-5-carboxylate dehydrogenase, mitochondrial isoform b	8.75	5	3	3	12	0.928746	0.956044	1.10314	0.995977	0.0938045		0.966512	0.976211	1.06795	1.00356	0.0559772		1.00761	0.910109		0.993203	499.277	8.75	3	12					503	55.0829	6.80029		IPI00930698.1	IPI00930698	IPI00930698		IPI00930698	1		ALDH4A1	aldehyde dehydrogenase 4 family, member A1	Cytoplasm	enzyme
IPI00514986.1	Uncharacterized protein	16.92	2	2	2	4	1.00215	1.01896	0.986354	1.00249	0.0163054		0.997606	0.989303	1.04318	1.01003	0.0290053		1.00752	0.714704		1.01473	166.408	16.92	2	4					195	22.171	6.66846		IPI00514986.1	IPI00514986	IPI00514986		IPI00514986	1		NT5DC1	5'-nucleotidase domain containing 1	Other	other
IPI00980890.2	cDNA FLJ58780, highly similar to Homo sapiens lysosomal-associated membrane protein 2 (LAMP2), transcript variant LAMP2B, mRNA	7.99	6	3	3	6	0.990026	1.02941	0.985263	1.00157	0.0242284		0.996037	1.02836	1.00186	1.00875	0.0172288		1.00718	0.696918		1.00975	192.404	7.99	3	6					363	39.7868	5.66846		IPI00980890.2	IPI00980890	IPI00980890		IPI00980890	1		LAMP2	lysosomal-associated membrane protein 2	Plasma Membrane	enzyme
IPI00965077.1	Uncharacterized protein	4.89	16	1	1	1	1.01964	0.935645	1.03524	0.996844	0.0535708		0.994707	1.03313	0.983587	1.00381	0.0259953		1.00699	0.849356		1.01421	106.76	4.89	1	1					368	37.5012	4.48779		IPI00965077.1	IPI00965077	IPI00965077		IPI00965077	0
IPI00783271.1	Leucine-rich PPR motif-containing protein, mitochondrial	17.43	10	17	18	54	1.0096	0.977667	1.01805	1.00177	0.0212973		1.00159	1.02243	1.0017	1.00857	0.0120016		1.00679	0.654954		1.01809	1386.09	17.43	18	44	111.36	5.74	7	10	1394	157.805	6.12549		IPI00783271.1	IPI00783271	IPI00783271		IPI00783271	1		LRPPRC	leucine-rich pentatricopeptide repeat containing	Cytoplasm	other
IPI00643263.1	Vps20-associated 1 homolog	8.03	2	1	1	1	1.0117	0.918779	1.05922	0.996565	0.0714326		1.00286	0.91251	1.09239	1.00259	0.0899416		1.00604	0.931987		1.0121	60.04	8.03	1	1					249	27.3135	5.18604		IPI00643263.1	IPI00643263	IPI00643263		IPI00643263	1		VTA1	vesicle (multivesicular body) trafficking 1	Cytoplasm	other
IPI00218830.1	Isoform Short of Glycylpeptide N-tetradecanoyltransferase 1	4.57	9	1	2	2	0.986154	1.01001	1.00093	0.999029	0.0120398		1.01646	1.00398	0.993537	1.00466	0.0114772		1.00564	0.589202		1.01476	35.2404	4.57	2	2					416	48.1098	8.11865		IPI00218830.1	IPI00218830	IPI00218830		IPI00218830	1		NMT1	N-myristoyltransferase 1	Cytoplasm	enzyme
IPI00016786.1	Isoform 2 of Cell division control protein 42 homolog	14.14	3	2	2	3	1.02537	0.948663	0.9897	0.987911	0.0383843		1.03599	0.900097	1.04376	0.993283	0.0807952		1.00544	0.922153		0.993742	144.601	14.14	2	3					191	21.245	6.55127		IPI00016786.1	IPI00016786	IPI00016786		IPI00016786	1		CDC42	cell division cycle 42	Cytoplasm	enzyme
IPI00219155.5	60S ribosomal protein L27	36.76	3	6	6	23	1.0076	0.995905	0.989004	0.997502	0.00940015		1.00457	1.00531	0.998821	1.0029	0.00355262		1.00541	0.404743		1.0144	388.411	30.15	5	18	36.74	18.38	3	5	136	15.7877	10.5649		IPI00219155.5	IPI00219155	IPI00219155		IPI00219155	1		RPL27	ribosomal protein L27	Cytoplasm	other
IPI00180128.4	Isoform 2 of Basic leucine zipper and W2 domain-containing protein 1	17.28	10	5	5	15	1.03086	0.993666	0.984128	1.00289	0.024694		1.01243	1.02212	0.990255	1.00827	0.016335		1.00537	0.768634		0.977372	363.314	17.28	5	15					353	40.5128	6.45557		IPI00180128.4	IPI00180128	IPI00180128		IPI00180128	1		BZW1	basic leucine zipper and W2 domains 1	Cytoplasm	translation regulator
IPI00156374.6	Isoform 1 of Importin-4	5.18	3	3	3	3	0.899926	1.06924	1.03133	1.00016	0.0888531		0.875489	1.12561	1.0153	1.00547	0.12535		1.0053	0.955198		1.00411	148.959	5.18	3	3					1081	118.64	4.95752		IPI00156374.6	IPI00156374	IPI00156374		IPI00156374	1		IPO4	importin 4	Nucleus	transporter
IPI00871174.2	C-Myc-binding protein	19.42	1	1	1	1	1.0064	0.99826	0.990768	0.998475	0.00781702		0.9557	1.05638	0.998632	1.00357	0.0505215		1.0051	0.871315		1.01432	38.49	19.42	1	1					103	11.9593	5.90967		IPI00871174.2	IPI00871174	IPI00871174		IPI00871174	1		MYCBP	MYC binding protein	Nucleus	transcription regulator
IPI00021890.1	Estradiol 17-beta-dehydrogenase 8	5.75	1	1	1	1	0.993519	0.977828	1.0232	0.998183	0.0230437		1.00465	1.01804	0.986008	1.0029	0.0160854		1.00472	0.785843		1.01314	72.12	5.75	1	1					261	26.9568	6.53662		IPI00021890.1	IPI00021890	IPI00021890		IPI00021890	1		HSD17B8	hydroxysteroid (17-beta) dehydrogenase 8	Cytoplasm	enzyme
IPI01025367.1	56 kDa protein	11.3	3	5	5	7	1.02643	0.998179	0.996604	1.00707	0.0167861		0.957235	1.01476	1.06285	1.01161	0.0528757		1.00451	0.894118		1.0024	177.528	11.3	5	6	31.32	2.49	1	1	522	56.1917	8.36768		IPI01025367.1	IPI01025367	IPI01025367		IPI01025367	1		ALDH6A1	aldehyde dehydrogenase 6 family, member A1	Cytoplasm	enzyme
IPI00793638.2	Uncharacterized protein C19orf68	2.07	2	1	2	2	0.979837	1.03585	0.983452	0.999715	0.0313504		0.99726	1.01452	0.998893	1.00356	0.00952828		1.00384	0.84895		1.01381	45.6023	2.07	2	2					627	70.029	8.57275		IPI00793638.2	IPI00793638	IPI00793638		IPI00793638	1		C19orf68	chromosome 19 open reading frame 68	Other	other
IPI01011531.3	cDNA FLJ54149, highly similar to Annexin A7	37.2	4	11	11	25	0.988555	0.993238	1.01461	0.998801	0.0138891		0.988594	1.01442	1.00476	1.00259	0.0130498		1.0038	0.747769		0.994533	614.149	37.2	11	19	110.83	19.94	6	6	336	37.7809	7.18115		IPI01011531.3	IPI01011531	IPI01011531		IPI01011531	1		ANXA7	annexin A7	Plasma Membrane	ion channel
IPI00921820.1	cDNA, FLJ78950, highly similar to Isocitrate dehydrogenase	19.07	4	4	4	16	1.02508	0.975431	1.01798	1.00616	0.0268519		0.99625	0.970115	1.06352	1.00996	0.0481909		1.00378	0.910813		0.98219	382.504	19.07	4	14	29.69	8.56	2	2	257	28.1161	5.65576		IPI00921820.1	IPI00921820	IPI00921820		IPI00921820	1		IDH3A	isocitrate dehydrogenase 3 (NAD+) alpha	Cytoplasm	enzyme
IPI00759832.1	Isoform Short of 14-3-3 protein beta/alpha	70.49	6	6	16	116	1.0155	1.00372	1.01115	1.01013	0.00595429		1.02903	1.00912	1.00364	1.01393	0.0133587		1.00377	0.67575		1.00993	2546.73	68.03	15	94	280.42	23.36	7	22	244	27.8327	4.83057		IPI00759832.1	IPI00759832	IPI00759832		IPI00759832	1		YWHAB	tyrosine 3-monooxygenase/tryptophan 5-monooxygenase activation protein, beta	Cytoplasm	transcription regulator
IPI00184433.2	Uncharacterized protein	20.25	3	1	1	1	0.979274	1.00292	1.01469	0.998962	0.0180388		0.995578	0.987687	1.02418	1.00248	0.019202		1.00352	0.828318		1.01255	34.65	20.25	1	1					79	8.37429	7.86963		IPI00184433.2	IPI00184433	IPI00184433		IPI00184433	1		RHBDD2	rhomboid domain containing 2	Plasma Membrane	other
IPI00893242.1	Uncharacterized protein	25.62	3	3	3	5	0.974342	0.972688	1.07512	1.00738	0.0586672		1.04307	0.952386	1.03717	1.01087	0.0507379		1.00347	0.9416		0.950666	152.893	25.62	3	5					242	26.7429	8.07471		IPI00893242.1	IPI00893242	IPI00893242		IPI00893242	1		AIMP2	aminoacyl tRNA synthetase complex-interacting multifunctional protein 2	Plasma Membrane	other
IPI01010794.1	THO complex subunit 4	21.01	2	3	3	5	1.03172	0.999474	1.01925	1.01682	0.0162624		0.947867	1.11319	0.999768	1.02028	0.0845502		1.0034	0.947856		1.04542	218.491	21.01	3	5					257	26.8716	11.1509		IPI01010794.1	IPI01010794	IPI01010794		IPI01010794	1		ALYREF	Aly/REF export factor	Nucleus	transcription regulator
IPI00019927.2	26S proteasome non-ATPase regulatory subunit 7	19.14	2	4	4	7	1.02512	0.974583	0.993148	0.997618	0.0255649		1.12553	0.833121	1.04417	1.00094	0.150922		1.00333	0.971803		0.985525	208.171	19.14	4	6	25.29	3.4	1	1	324	37.0025	6.771		IPI00019927.2	IPI00019927	IPI00019927		IPI00019927	1		PSMD7	proteasome (prosome, macropain) 26S subunit, non-ATPase, 7	Cytoplasm	other
IPI00009316.3	Isoform A of Peptidyl-prolyl cis-trans isomerase E	13.29	6	2	3	3	0.970357	1.02969	0.997663	0.999238	0.0297001		1.04025	1.04968	0.917682	1.00253	0.0736361		1.0033	0.946119		1.01366	89.8285	13.29	3	3					301	33.4096	5.60498		IPI00009316.3	IPI00009316	IPI00009316		IPI00009316	1		PPIE	peptidylprolyl isomerase E (cyclophilin E)	Nucleus	enzyme
IPI00644697.2	HEBP2 protein (Fragment)	21.5	4	4	4	10	1.01711	0.914178	1.03903	0.990107	0.0666636		0.946698	1.00532	1.02789	0.993301	0.0419079		1.00323	0.947356		1.01591	310.64	21.5	4	9	27.63	6.07	1	1	214	24.014	5.37646		IPI00644697.2	IPI00644697	IPI00644697		IPI00644697	1		HEBP2	heme binding protein 2	Cytoplasm	other
IPI00329791.20	Probable ATP-dependent RNA helicase DDX46	2.04	2	2	2	3	1.00907	0.984666	0.947127	0.980288	0.0312031		1.02562	1.04013	0.884179	0.98331	0.0861562		1.00308	0.957174		0.993449	76.4427	2.04	2	3					1031	117.29	9.29053		IPI00329791.20	IPI00329791.	IPI00329791		IPI00329791	1		DDX46	DEAD (Asp-Glu-Ala-Asp) box polypeptide 46	Nucleus	enzyme
IPI00984031.1	Uncharacterized protein	26.38	2	3	3	4	1.00451	0.999692	0.994673	0.999625	0.00491864		1.0167	0.954449	1.03671	1.00262	0.0429018		1.003	0.910143		0.954755	79.7896	26.38	3	4					163	18.4024	7.23975		IPI00984031.1	IPI00984031	IPI00984031		IPI00984031	1		GGH	gamma-glutamyl hydrolase (conjugase, folylpolygammaglutamyl hydrolase)	Cytoplasm	peptidase
IPI00642014.1	Uncharacterized protein	14.6	2	1	1	1	0.958778	1.06655	0.976825	1.00072	0.0577224		0.995482	0.987212	1.02806	1.00359	0.021597		1.00286	0.939651		1.01366	57.44	14.6	1	1					137	15.7599	6.96143		IPI00642014.1	IPI00642014	IPI00642014		IPI00642014	1		CNIH4	cornichon family AMPA receptor auxiliary protein 4	Plasma Membrane	other
IPI00968296.1	Uncharacterized protein	1.73	3	1	1	1	1.00534	0.943569	1.04277	0.997227	0.0500963		0.997582	0.983297	1.01801	0.999628	0.0174445		1.00241	0.941265		1.00963	30.1	1.73	1	1					404	45.4343	5.56689		IPI00968296.1	IPI00968296	IPI00968296		IPI00968296	1		ETF1	eukaryotic translation termination factor 1	Cytoplasm	translation regulator
IPI00014424.1	Elongation factor 1-alpha 2	38.66	4	7	15	132	1.01045	0.988675	1.01128	1.00347	0.0128164		1.02777	0.948522	1.0412	1.00583	0.0500846		1.00236	0.940618		1.01548	2530.36	36.5	14	97	399.41	22.03	10	35	463	50.4383	9.02686		IPI00014424.1	IPI00014424	IPI00014424		IPI00014424	1		EEF1A2	eukaryotic translation elongation factor 1 alpha 2	Cytoplasm	translation regulator
IPI00743775.1	Isoform 2 of Coiled-coil domain-containing protein 47	8.75	2	2	2	4	0.942277	1.16029	0.896849	0.999805	0.140827		0.924806	1.14625	0.934153	1.00174	0.12524		1.00193	0.986685		1.0257	70.1593	8.75	2	4					480	55.2827	4.7417		IPI00743775.1	IPI00743775	IPI00743775		IPI00743775	1		CCDC47	coiled-coil domain containing 47	Extracellular Space	other
IPI00218342.11	C-1-tetrahydrofolate synthase, cytoplasmic	22.7	3	16	16	23	1.00514	0.992994	0.994206	0.997445	0.00668789		1.00068	1.03238	0.96484	0.9993	0.0337892		1.00186	0.930168		1.01755	576.403	22.7	16	19	83.39	5.25	4	4	991	107.367	8.27979		IPI00218342.11	IPI00218342.	IPI00218342		IPI00218342	1		MTHFD1	methylenetetrahydrofolate dehydrogenase (NADP+ dependent) 1, methenyltetrahydrofolate cyclohydrolase, formyltetrahydrofolate synthetase	Cytoplasm	enzyme
IPI00419585.9	Peptidyl-prolyl cis-trans isomerase A	61.21	23	13	14	161	1.0073	1.00491	0.993754	1.00199	0.00723131		1.00898	0.996829	1.00531	1.00371	0.00623385		1.00172	0.770764		1.00324	4002.95	61.21	14	142	191.236	40.61	7	19	165	18.0009	7.81104		IPI00419585.9	IPI00419585	IPI00419585		IPI00419585	1		PPIA	peptidylprolyl isomerase A (cyclophilin A)	Cytoplasm	enzyme	N-methyl-4-Ile-cyclosporin
IPI00017341.3	SF3A2 protein (Fragment)	3.53	1	1	1	1	1.11399	0.888241	0.981065	0.994431	0.113465		0.981519	0.785571	1.22102	0.996038	0.218089		1.00162	0.991509		1.00471	27.96	3.53	1	1					481	51.4431	10.1108		IPI00017341.3	IPI00017341	IPI00017341		IPI00017341	1		SF3A2	splicing factor 3a, subunit 2, 66kDa	Nucleus	other
IPI00979136.1	Ribonucleoside-diphosphate reductase	7.74	8	3	3	5	1.04284	0.959595	0.9569	0.986444	0.0488565		0.891889	0.96212	1.1101	0.988035	0.111387		1.00161	0.983013		1.04422	160.214	7.74	3	5					762	86.3966	6.65381		IPI00979136.1	IPI00979136	IPI00979136		IPI00979136	1		RRM1	ribonucleotide reductase M1	Nucleus	enzyme	cytarabine/fludarabine phosphate, gemcitabine/vismodegib, bortezomib/cladribine/rituximab, gemcitabine/paclitaxel, erlotinib/gemcitabine, cyclophosphamide/fludarabine phosphate/rituximab, cladribine/cytarabine/daunorubicin, gemcitabine/oxaliplatin, gemcitabine/vinorelbine, docetaxel/gemcitabine, docetaxel/gemcitabine/vincristine, cladribine/cytarabine/filgrastim, clofarabine/cyclophosphamide/etop…
IPI00646105.3	pyrroline-5-carboxylate reductase 3	6.29	1	1	1	2	1.02459	1.06911	0.905514	0.99974	0.0845842		0.935335	1.03265	1.03578	1.00125	0.0571095		1.00151	0.980726		1.01563	129.663	6.29	1	2					286	29.8735	8.104		IPI00646105.3	IPI00646105	IPI00646105		IPI00646105	1		PYCRL	pyrroline-5-carboxylate reductase-like	Other	enzyme
IPI00029731.8	60S ribosomal protein L35a	25.45	4	4	4	8	1.00591	1.01261	0.984166	1.0009	0.0148705		1.01447	0.990552	1.00208	1.00237	0.0119642		1.00147	0.900008		1.01846	123.198	25.45	4	8					110	12.5298	11.063		IPI00029731.8	IPI00029731	IPI00029731		IPI00029731	1		RPL35A	ribosomal protein L35a	Cytoplasm	other
IPI00216613.1	Isoform Short of Splicing factor, proline- and glutamine-rich	8.52	7	4	4	10	1.00775	1.00562	0.977898	0.997088	0.0166532		0.982388	0.990553	1.0225	0.99848	0.0211976		1.0014	0.933037		0.933509	272.877	8.52	4	9	24.35	1.2	1	1	669	72.2178	9.23193		IPI00216613.1	IPI00216613	IPI00216613		IPI00216613	1		SFPQ	splicing factor proline/glutamine-rich	Nucleus	other
IPI00105916.1	Isoform 1 of Nucleolar protein 3	8.68	2	1	1	3	0.953506	0.955264	1.28103	1.06327	0.18859		1.06576	1.30663	0.821001	1.06446	0.242816		1.00113	0.994945		1.01417	102.626	8.68	1	3					219	24.3126	11.3267		IPI00105916.1	IPI00105916	IPI00105916		IPI00105916	1		NOL3	nucleolar protein 3 (apoptosis repressor with CARD domain)	Nucleus	other
IPI00011726.1	Isoform 1 of RNA 3'-terminal phosphate cyclase	10.38	3	3	3	3	1.00152	0.986895	1.02358	1.004	0.0184702		1.01498	1.07491	0.924577	1.00482	0.0756803		1.00082	0.98625		0.963574	116.774	10.38	3	3					366	39.3114	7.85498		IPI00011726.1	IPI00011726	IPI00011726		IPI00011726	1		RTCA	RNA 3'-terminal phosphate cyclase	Nucleus	enzyme
IPI00479877.4	4-trimethylaminobutyraldehyde dehydrogenase	11.97	2	5	5	13	1.00806	1.00851	0.985915	1.00083	0.012918		0.996141	0.995839	1.01269	1.00156	0.00964325		1.00073	0.941445		0.99026	289.951	11.97	5	13					518	56.2554	6.56592		IPI00479877.4	IPI00479877	IPI00479877		IPI00479877	1		ALDH9A1	aldehyde dehydrogenase 9 family, member A1	Cytoplasm	enzyme
IPI00169285.6	Putative phospholipase B-like 2	4.07	2	2	2	5	1.03511	0.966202	0.985571	0.995629	0.0355403		0.927466	0.959729	1.10172	0.996305	0.0927058		1.00068	0.99116		1.01248	118.008	4.07	2	5					589	65.43	6.80029		IPI00169285.6	IPI00169285	IPI00169285		IPI00169285	1		PLBD2	phospholipase B domain containing 2	Extracellular Space	other
IPI00301489.3	Uroporphyrinogen decarboxylase	12.81	5	2	2	6	0.98621	0.869069	1.14952	1.0016	0.140855		0.975966	1.01644	1.01221	1.00154	0.022249		-1.00006	0.999478		1.00898	315.662	12.81	2	6					367	40.7608	6.13818		IPI00301489.3	IPI00301489	IPI00301489		IPI00301489	1		UROD	uroporphyrinogen decarboxylase	Cytoplasm	enzyme
IPI00550363.3	Transgelin-2	74.87	6	12	12	47	1.01898	0.965961	0.996704	0.993881	0.0266215		0.986065	0.994207	1.0009	0.993725	0.00743124		-1.00016	0.992657		0.988129	1642.23	74.87	12	44	82.79	17.59	3	3	199	22.3772	8.25049		IPI00550363.3	IPI00550363	IPI00550363		IPI00550363	1		TAGLN2	transgelin 2	Cytoplasm	other
IPI00879638.2	cDNA FLJ58652, highly similar to Probable ATP-dependent RNA helicase DDX17	17.86	6	4	7	12	0.984588	0.995881	1.00542	0.995295	0.0104269		0.97864	1.02483	0.981193	0.994889	0.0259645		-1.00041	0.981138		1.01334	277.316	17.86	7	10	45.48	5.48	2	2	420	47.5272	7.66455		IPI00879638.2	IPI00879638	IPI00879638		IPI00879638	1		DDX17	DEAD (Asp-Glu-Ala-Asp) box helicase 17	Nucleus	enzyme
IPI00984662.1	28S ribosomal protein S29, mitochondrial isoform 3	4.2	3	1	1	1	0.978027	1.08802	0.936791	1.00095	0.078175		1.002	0.955194	1.04414	1.00044	0.0444936		-1.0005	0.992767		1.01024	68.96	4.2	1	1					357	41.0184	8.98291		IPI00984662.1	IPI00984662	IPI00984662		IPI00984662	1		DAP3	death associated protein 3	Cytoplasm	other
IPI00013809.2	Isoform 1 of Maleylacetoacetate isomerase	19.44	10	3	3	5	1.01418	1.00525	0.970093	0.996506	0.0233067		1.06815	0.953549	0.966089	0.995928	0.0628566		-1.00058	0.988807		0.970667	187.682	19.44	3	5					216	24.1967	8.54346		IPI00013809.2	IPI00013809	IPI00013809		IPI00013809	1		GSTZ1	glutathione S-transferase zeta 1	Cytoplasm	enzyme
IPI00103467.5	Aldehyde dehydrogenase X, mitochondrial	9.86	10	3	4	12	1.03057	0.959908	1.01726	1.00258	0.0375496		1.02466	0.998709	0.982605	1.00199	0.0212198		-1.00059	0.982303		0.957198	250.07	9.86	4	12					517	57.1702	6.80029		IPI00103467.5	IPI00103467	IPI00103467		IPI00103467	1		ALDH1B1	aldehyde dehydrogenase 1 family, member B1	Cytoplasm	enzyme
IPI00002966.2	Heat shock 70 kDa protein 4	32.14	3	18	20	52	1.00963	0.983558	1.00568	0.999625	0.0140532		0.988824	0.997492	1.00936	0.998558	0.0103087		-1.00107	0.920706		1.01472	1511.2	32.14	20	48	68.66	7.14	4	4	840	94.2712	5.18604		IPI00002966.2	IPI00002966	IPI00002966		IPI00002966	1		HSPA4	heat shock 70kDa protein 4	Cytoplasm	other
IPI00908545.1	cDNA FLJ59412	6.46	9	3	3	3	0.968619	1.00792	1.02114	0.999226	0.0273188		1.0299	0.96282	1.00095	0.997891	0.0336447		-1.00134	0.960014		1.02174	101.834	6.46	3	3					697	76.4852	5.47803		IPI00908545.1	IPI00908545	IPI00908545		IPI00908545	1		PDXDC1	pyridoxal-dependent decarboxylase domain containing 1	Cytoplasm	other
IPI00514506.3	39S ribosomal protein L24, mitochondrial	4.63	1	1	1	2	0.997614	1.00204	0.9964	0.998685	0.00296918		0.993024	1.03428	0.964444	0.997249	0.0351081		-1.00144	0.947084		1.00761	53.68	4.63	1	1	22.32	4.63	1	1	216	24.899	9.29053		IPI00514506.3	IPI00514506	IPI00514506		IPI00514506	1		MRPL24	mitochondrial ribosomal protein L24	Cytoplasm	other
IPI01009317.1	cDNA FLJ50426, highly similar to Ubiquitin carboxyl-terminal hydrolase 7	7.63	5	3	3	3	0.969338	0.963435	1.0455	0.992758	0.0457711		1.00016	1.01271	0.960767	0.991211	0.027102		-1.00156	0.962253		1.00134	139.074	7.63	3	3					799	92.7457	5.73193		IPI01009317.1	IPI01009317	IPI01009317		IPI01009317	1		USP7	ubiquitin specific peptidase 7 (herpes virus-associated)	Nucleus	peptidase
IPI00853468.1	arylsulfatase A isoform b	5.67	2	1	1	1	0.96696	1.02884	1.0034	0.999733	0.0311013		0.869409	1.00873	1.11632	0.998153	0.123796		-1.00158	0.983926		1.00894	81.4	5.67	1	1					423	44.8521	5.87158		IPI00853468.1	IPI00853468	IPI00853468		IPI00853468	1		ARSA	arylsulfatase A	Cytoplasm	enzyme
IPI00337736.1	Isoform 2 of Kinectin	9	9	8	8	14	0.934192	1.03154	1.02981	0.998514	0.055711		0.988152	1.02579	0.975786	0.996575	0.0260431		-1.00195	0.959064		1.03978	346.71	9	8	14					1300	149.519	5.70654		IPI00337736.1	IPI00337736	IPI00337736		IPI00337736	1		KTN1	kinectin 1 (kinesin receptor)	Plasma Membrane	transmembrane receptor
IPI00554786.5	Isoform 5 of Thioredoxin reductase 1, cytoplasmic	37.07	18	12	13	41	1.00172	0.981516	1.01069	0.997976	0.0149433		0.967734	1.00553	1.01476	0.996009	0.0249176		-1.00198	0.912289		0.994171	1046.03	37.07	13	37	40.03	8.82	4	4	499	54.6719	6.46826		IPI00554786.5	IPI00554786	IPI00554786		IPI00554786	1		TXNRD1	thioredoxin reductase 1	Cytoplasm	enzyme	arsenic trioxide/tretinoin, arsenic trioxide/daunorubicin/tretinoin, arsenic trioxide/gemtuzumab ozogamicin/tretinoin, arsenic trioxide/idarubicin/tretinoin, arsenic trioxide
IPI00844578.1	ATP-dependent RNA helicase A	12.28	2	11	11	22	1.00308	0.951768	1.01204	0.988962	0.0325202		0.981754	0.994368	0.984486	0.986869	0.0066361		-1.00212	0.918293		1.0218	784.369	12.28	11	19	65.64	3.46	3	3	1270	140.869	6.84424		IPI00844578.1	IPI00844578	IPI00844578		IPI00844578	1		DHX9	DEAH (Asp-Glu-Ala-His) box helicase 9	Nucleus	enzyme
IPI00641040.1	28 kDa protein	35.97	3	5	5	13	0.981164	1.03362	0.998621	1.00447	0.026711		1.02438	1.00206	0.980228	1.00222	0.022076		-1.00224	0.916091		0.967681	302.986	35.97	5	13					253	28.2079	6.78564		IPI00641040.1	IPI00641040	IPI00641040		IPI00641040	1		ESD	esterase D	Cytoplasm	enzyme
IPI00021263.3	14-3-3 protein zeta/delta	83.27	13	13	22	196	1.00938	0.982452	0.994722	0.995516	0.013479		1.00718	0.987186	0.98477	0.993046	0.0123011		-1.00249	0.826103		0.995944	5224.23	80.82	21	159	537.79	57.14	13	37	245	27.7277	4.79248		IPI00021263.3	IPI00021263	IPI00021263		IPI00021263	1		YWHAZ	tyrosine 3-monooxygenase/tryptophan 5-monooxygenase activation protein, zeta	Cytoplasm	enzyme
IPI00793491.1	Uncharacterized protein	13.79	2	1	1	1	1.02812	1.00411	0.962695	0.998307	0.0330946		0.976031	1.04195	0.96855	0.99551	0.0403911		-1.00281	0.930541		1.006	29.19	13.79	1	1					58	6.56743	9.99365		IPI00793491.1	IPI00793491	IPI00793491		IPI00793491	1		MRPL13	mitochondrial ribosomal protein L13	Cytoplasm	other
IPI01013597.1	Uncharacterized protein	4.12	4	1	1	2	1.00905	1.04077	0.948433	0.99942	0.0469178		0.939027	1	1.04897	0.995999	0.0550805		-1.00344	0.938656		1.00637	63.59	4.12	1	1	25.21	4.12	1	1	291	31.4633	4.91943		IPI01013597.1	IPI01013597	IPI01013597		IPI01013597	1		SUCLA2	succinate-CoA ligase, ADP-forming, beta subunit	Cytoplasm	enzyme
IPI00032808.1	Ras-related protein Rab-3D	11.87	40	1	2	6	0.995121	1.01708	0.985005	0.999068	0.0163966		1.00865	0.990761	0.986872	0.995428	0.0116157		-1.00366	0.76944		1.0054	188.325	11.87	2	6					219	24.2518	4.93213		IPI00032808.1	IPI00032808	IPI00032808		IPI00032808	1		RAB3D	RAB3D, member RAS oncogene family	Cytoplasm	enzyme
IPI00798278.1	Isoform 2 of Protein CDV3 homolog	7.51	4	2	2	2	0.988129	1.01936	0.990123	0.999203	0.0174818		0.998276	0.996378	0.991582	0.995412	0.00344986		-1.00381	0.731171		1.0055	66.4264	7.51	2	2					213	22.0658	5.80811		IPI00798278.1	IPI00798278	IPI00798278		IPI00798278	1		CDV3	CDV3 homolog (mouse)	Cytoplasm	other
IPI00013452.11	Bifunctional aminoacyl-tRNA synthetase	21.49	3	23	23	57	0.999327	0.979698	1.01829	0.999104	0.0192959		0.989402	0.993633	1.00234	0.995125	0.00659699		-1.004	0.752361		0.989787	1995.99	21.49	23	54	37.86	2.38	3	3	1512	170.483	7.32764		IPI00013452.11	IPI00013452.	IPI00013452		IPI00013452	1		EPRS	glutamyl-prolyl-tRNA synthetase	Cytoplasm	enzyme
IPI00023591.1	Transcriptional activator protein Pur-alpha	16.77	1	2	2	2	1.13876	0.921513	0.917737	0.992671	0.126533		0.928278	0.999057	1.03864	0.988659	0.0559117		-1.00406	0.96235		1.00188	127.726	16.77	2	2					322	34.8894	6.44287		IPI00023591.1	IPI00023591	IPI00023591		IPI00023591	1		PURA	purine-rich element binding protein A	Nucleus	transcription regulator
IPI00908647.1	cDNA FLJ59942, highly similar to Prostaglandin E synthase 3	48.2	6	6	6	16	1.00981	0.961792	1.02452	0.99871	0.0328071		1.00171	0.969438	1.01216	0.994436	0.0222705		-1.0043	0.860979		1.00299	415.731	48.2	6	15	24.43	5.76	1	1	139	16.4656	4.80518		IPI00908647.1	IPI00908647	IPI00908647		IPI00908647	1		PTGES3	prostaglandin E synthase 3 (cytosolic)	Cytoplasm	enzyme
IPI00908696.2	Uncharacterized protein	11.45	2	1	1	3	0.962614	0.962932	1.0762	1.00058	0.065487		0.933542	0.964356	1.09098	0.996292	0.0834358		-1.00431	0.947521		1.03219	132.749	11.45	1	3					166	19.2501	9.77393		IPI00908696.2	IPI00908696	IPI00908696		IPI00908696	1		ARL6IP5	ADP-ribosylation factor-like 6 interacting protein 5	Cytoplasm	other
IPI00027834.3	Heterogeneous nuclear ribonucleoprotein L	9.68	3	3	3	9	0.881586	0.999957	1.10859	0.99671	0.113535		1.03747	1.11281	0.82691	0.992395	0.148183		-1.00435	0.969985		0.9447	217.308	9.68	3	8	31.29	2.72	1	1	589	64.0924	8.22119		IPI00027834.3	IPI00027834	IPI00027834		IPI00027834	1		HNRNPL	heterogeneous nuclear ribonucleoprotein L	Nucleus	other
IPI00965502.1	Uncharacterized protein	8	3	1	1	1	0.984788	0.978848	1.03135	0.998329	0.0287515		1.01175	0.985911	0.984345	0.994003	0.0153924		-1.00435	0.829576		1.00391	44.12	8	1	1					125	13.07	4.29736		IPI00965502.1	IPI00965502	IPI00965502		IPI00965502	1		CLTB	clathrin, light chain B	Plasma Membrane	other
IPI00477355.3	KIF1-binding protein	3.06	1	1	1	1	1.08162	0.931706	0.974338	0.995887	0.0772443		0.874355	1.06992	1.03017	0.991483	0.103365		-1.00444	0.955697		1.00262	87.54	3.06	1	1					621	71.7684	5.49072		IPI00477355.3	IPI00477355	IPI00477355		IPI00477355	1		KIAA1279	KIAA1279	Cytoplasm	enzyme
IPI01014783.1	cDNA FLJ58533, highly similar to Leucyl-tRNA synthetase, cytoplasmic	21.21	7	17	17	33	1.00241	0.988342	1.00399	0.998246	0.00861315		1.00796	0.975209	0.997949	0.993705	0.0167812		-1.00457	0.698095		1.01039	1232.59	21.21	17	29	83.72	4.81	4	4	1122	127.955	7.03467		IPI01014783.1	IPI01014783	IPI01014783		IPI01014783	1		LARS	leucyl-tRNA synthetase	Cytoplasm	enzyme
IPI00018146.1	14-3-3 protein theta	60.41	46	9	17	117	1.00117	0.95907	1.01232	0.990852	0.028083		0.990862	0.982912	0.984718	0.986164	0.0041676		-1.00475	0.789062		0.988539	2326.06	60.41	17	94	326.25	32.24	8	23	245	27.7468	4.77979		IPI00018146.1	IPI00018146	IPI00018146		IPI00018146	1		YWHAQ	tyrosine 3-monooxygenase/tryptophan 5-monooxygenase activation protein, theta	Cytoplasm	other
IPI01021994.1	Uncharacterized protein	8.59	8	1	1	1	0.97314	1.0152	1.00965	0.999331	0.0228515		1.02231	1.01275	0.948691	0.994583	0.0400296		-1.00477	0.86706		1.00464	39.91	8.59	1	1					163	18.0887	5.35107		IPI01021994.1	IPI01021994	IPI01021994		IPI01021994	1		METAP2	methionyl aminopeptidase 2	Cytoplasm	peptidase	nitroxoline, beloranib, PPI-2458
IPI01012473.1	cDNA FLJ57418, highly similar to Short/branched chain specific acyl-CoAdehydrogenase, mitochondrial	20.91	3	4	4	14	0.998205	0.991072	1.03832	1.0092	0.025473		1.02026	1.00644	0.986114	1.00427	0.0171746		-1.00491	0.794858		0.991564	397.639	20.91	4	14					330	36.0023	6.23975		IPI01012473.1	IPI01012473	IPI01012473		IPI01012473	1		ACADSB	acyl-CoA dehydrogenase, short/branched chain	Cytoplasm	enzyme
IPI00017704.3	Coactosin-like protein	19.01	1	2	2	3	0.984109	0.915042	1.04733	0.982161	0.066166		0.988165	0.980551	0.963369	0.977362	0.0127018		-1.00491	0.90777		0.973196	131.624	19.01	2	3					142	15.935	5.66846		IPI00017704.3	IPI00017704	IPI00017704		IPI00017704	1		COTL1	coactosin-like F-actin binding protein 1	Cytoplasm	other
IPI00965580.1	Uncharacterized protein	20.37	8	9	9	14	1.0168	1.01182	0.992291	1.00697	0.0129527		0.993421	1.01449	0.998085	1.002	0.0110658		-1.00496	0.639876		1.01248	382.998	19.52	8	11	44.5	4.49	3	3	712	77.538	8.71924		IPI00965580.1	IPI00965580	IPI00965580		IPI00965580	1		HSD17B4	hydroxysteroid (17-beta) dehydrogenase 4	Cytoplasm	enzyme
IPI00056494.5	60S ribosomal protein L36a-like	36.79	1	1	6	7	1.00453	0.947084	1.04035	0.997319	0.0470469		0.967275	0.988596	1.02121	0.99236	0.0271634		-1.005	0.882039		1.00249	77.5864	36.79	6	7					106	12.4608	10.6528		IPI00056494.5	IPI00056494	IPI00056494		IPI00056494	1		RPL36AL	ribosomal protein L36a-like	Cytoplasm	other
IPI00021370.1	Isoform 1 of Ubiquitin-conjugating enzyme E2 K	43.5	5	6	6	8	1.0013	1.01284	0.999428	1.00452	0.00726593		0.989401	0.994587	1.01333	0.999106	0.0125878		-1.00542	0.553738		1.01422	229.738	43.5	6	7	46.13	6	1	1	200	22.3926	5.43994		IPI00021370.1	IPI00021370	IPI00021370		IPI00021370	1		UBE2K	ubiquitin-conjugating enzyme E2K	Cytoplasm	transcription regulator
IPI00556297.1	Arginine/serine-rich splicing factor 6 variant (Fragment)	8.24	8	2	3	5	0.982276	0.999267	1.01496	0.998835	0.0163477		1.02476	0.967348	0.987488	0.993197	0.0291264		-1.00568	0.784517		1.00291	113.561	8.24	3	5					279	31.8461	10.9458		IPI00556297.1	IPI00556297	IPI00556297		IPI00556297	1		SRSF6	serine/arginine-rich splicing factor 6	Nucleus	other
IPI01010945.1	Uncharacterized protein	7.35	7	1	1	1	0.997929	0.996006	1.00169	0.998542	0.00289057		0.939206	1.04317	0.996107	0.992829	0.0520617		-1.00575	0.858747		1.00348	52.88	7.35	1	1					136	15.4607	6.29053		IPI01010945.1	IPI01010945	IPI01010945		IPI01010945	1		UFD1L	ubiquitin fusion degradation 1 like (yeast)	Cytoplasm	peptidase
IPI00009342.1	Ras GTPase-activating-like protein IQGAP1	7.54	2	6	6	12	0.997897	0.989192	1.02888	1.00532	0.0208574		1.03994	0.985284	0.972965	0.999398	0.0356506		-1.00593	0.816043		1.03811	501.125	7.54	6	12					1657	189.134	6.48096		IPI00009342.1	IPI00009342	IPI00009342		IPI00009342	1		IQGAP1	IQ motif containing GTPase activating protein 1	Cytoplasm	other
IPI00643196.1	cDNA FLJ35278 fis, clone PROST2006579, highly similar to 6-phosphofructokinase type C	9.28	6	4	5	11	0.981796	1.02841	0.985347	0.998518	0.0259476		0.998575	1.00128	0.977944	0.992598	0.0127626		-1.00596	0.740817		0.896694	411.705	9.28	5	11					776	85.2615	8.5874		IPI00643196.1	IPI00643196	IPI00643196		IPI00643196	1		PFKP	phosphofructokinase, platelet	Cytoplasm	kinase
IPI00169326.2	Protein phosphatase PTC7 homolog	6.91	1	1	1	1	0.880234	1.22683	0.909492	1.00552	0.192218		0.936702	0.952391	1.10873	0.999276	0.0951172		-1.00625	0.962209		1.00936	39.79	6.91	1	1					304	32.6251	5.18604		IPI00169326.2	IPI00169326	IPI00169326		IPI00169326	1		PPTC7	PTC7 protein phosphatase homolog (S. cerevisiae)	Cytoplasm	phosphatase
IPI00297455.6	A-kinase anchor protein 8-like	2.01	1	1	1	1	0.787963	1.28217	0.95412	1.00809	0.251486		1.07652	0.93285	0.995579	1.00165	0.072026		-1.00643	0.96805		1.01094	43.11	2.01	1	1					646	71.6037	5.07178		IPI00297455.6	IPI00297455	IPI00297455		IPI00297455	1		AKAP8L	A kinase (PRKA) anchor protein 8-like	Nucleus	other
IPI00219678.3	Eukaryotic translation initiation factor 2 subunit 1	28.25	3	6	6	9	0.987223	0.987777	1.00408	0.993026	0.00957504		0.997799	1.0022	0.959204	0.986401	0.0236554		-1.00672	0.676254		0.993476	250.427	28.25	6	7	48.42	6.98	2	2	315	36.0894	5.08447		IPI00219678.3	IPI00219678	IPI00219678		IPI00219678	1		EIF2S1	eukaryotic translation initiation factor 2, subunit 1 alpha, 35kDa	Cytoplasm	translation regulator
IPI00030363.1	Acetyl-CoA acetyltransferase, mitochondrial	41.92	5	14	14	73	1.0074	0.983711	0.999947	0.997018	0.0121113		0.9854	0.979799	1.00589	0.990362	0.0137345		-1.00672	0.56314		0.985111	1746.64	41.92	14	62	147.81	19.91	7	11	427	45.1706	8.85107		IPI00030363.1	IPI00030363	IPI00030363		IPI00030363	1		ACAT1	acetyl-CoA acetyltransferase 1	Cytoplasm	enzyme
IPI00975589.1	29 kDa protein	11.6	2	1	1	1	1.05096	0.93949	0.999039	0.996495	0.0557765		1.14023	0.838301	0.990538	0.989689	0.150965		-1.00688	0.945125		0.997916	46.77	11.6	1	1					250	28.7644	5.75732		IPI00975589.1	IPI00975589	IPI00975589		IPI00975589	1		NARS2	asparaginyl-tRNA synthetase 2, mitochondrial (putative)	Cytoplasm	enzyme
IPI00792607.1	cDNA FLJ75425, highly similar to Homo sapiens small nuclear ribonucleoprotein polypeptide A', mRNA	19.43	2	2	2	7	1.00507	1.05035	0.995657	1.01702	0.0292392		0.976062	1.12935	0.924294	1.0099	0.106635		-1.00705	0.916545		0.96895	172.909	19.43	2	7					175	20.1079	8.646		IPI00792607.1	IPI00792607	IPI00792607		IPI00792607	1		SNRPA1	small nuclear ribonucleoprotein polypeptide A'	Nucleus	other
IPI00789674.2	cDNA FLJ56271, highly similar to Coatomer subunit beta	6.84	4	5	5	6	1.00878	0.982247	1.01691	1.00264	0.0181264		0.986956	0.971456	1.02807	0.995495	0.029258		-1.00718	0.737194		1.00637	283.117	6.84	5	6					877	98.9836	5.16064		IPI00789674.2	IPI00789674	IPI00789674		IPI00789674	1		COPB2	coatomer protein complex, subunit beta 2 (beta prime)	Cytoplasm	transporter
IPI00032826.1	Hsc70-interacting protein	21.41	7	7	7	18	1.00041	1.02206	0.969475	0.997316	0.0264304		0.974481	1.01452	0.981437	0.990147	0.0213939		-1.00724	0.733458		1.00868	349.451	21.41	7	15	49.98	7.86	3	3	369	41.3055	5.2749		IPI00032826.1	IPI00032826	IPI00032826		IPI00032826	1		ST13	suppression of tumorigenicity 13 (colon carcinoma) (Hsp70 interacting protein)	Cytoplasm	other
IPI01014883.1	Protein	21.88	9	3	3	13	1.00857	0.91753	0.984247	0.970115	0.047136		0.913373	1.01853	0.957459	0.963121	0.0528077		-1.00726	0.872421		0.976939	449.801	21.88	3	12	20.1	5.21	1	1	192	22.1022	8.23584		IPI01014883.1	IPI01014883	IPI01014883		IPI01014883	1		REXO2	RNA exonuclease 2	Cytoplasm	enzyme
IPI00643041.3	GTP-binding nuclear protein Ran	34.26	7	9	9	41	1.02562	0.970025	1.01121	1.00229	0.0288526		1	0.974013	1.01053	0.994847	0.0187953		-1.00748	0.727247		0.982551	1142.47	34.26	9	36	84.5862	19.91	4	5	216	24.4076	7.48877		IPI00643041.3	IPI00643041	IPI00643041		IPI00643041	0
IPI00552190.1	Uncharacterized protein	4.32	3	1	1	2	1.00154	1.01513	0.979839	0.998837	0.0178009		0.981793	0.982584	1.00877	0.991049	0.0153524		-1.00786	0.59681		1.00112	65.5466	4.32	1	2					185	20.2042	5.57959		IPI00552190.1	IPI00552190	IPI00552190		IPI00552190	1		PSMD10	proteasome (prosome, macropain) 26S subunit, non-ATPase, 10	Cytoplasm	transcription regulator
IPI00641719.1	Uncharacterized protein	22.04	6	3	3	22	1.00541	1.02936	0.98713	1.0073	0.0211807		1.01943	0.997511	0.981143	0.99936	0.0192092		-1.00795	0.655612		1.01731	894.367	22.04	3	21	31.18	5.38	1	1	186	21.1137	6.52197		IPI00641719.1	IPI00641719	IPI00641719		IPI00641719	1		SURF4	surfeit 4	Cytoplasm	other
IPI01013601.1	Uncharacterized protein	3.44	2	1	1	1	0.947378	0.889107	1.15385	0.996778	0.139113		1.07131	0.968483	0.926609	0.988801	0.0744594		-1.00807	0.934429		0.998262	42.35	3.44	1	1					349	38.5892	7.21045		IPI01013601.1	IPI01013601	IPI01013601		IPI01013601	1		FAH	fumarylacetoacetate hydrolase (fumarylacetoacetase)	Cytoplasm	enzyme
IPI00965303.1	Uncharacterized protein	36.81	10	7	7	28	1.00603	0.990557	0.987669	0.994753	0.00987403		0.967159	0.994568	0.99716	0.986296	0.0166235		-1.00857	0.490879		0.996517	922.3	36.81	7	26	39.65	14.29	2	2	182	20.8614	10.1987		IPI00965303.1	IPI00965303	IPI00965303		IPI00965303	1		RPL9	ribosomal protein L9	Cytoplasm	other
IPI01025348.1	cDNA FLJ54078, highly similar to Protein arginine N-methyltransferase 5	7.93	13	2	2	4	1.03692	1.02574	0.926392	0.996352	0.0608444		1.08886	0.978796	0.895308	0.987654	0.097079		-1.00881	0.901736		0.970591	196.079	7.93	2	4					593	67.6309	6.20166		IPI01025348.1	IPI01025348	IPI01025348		IPI01025348	1		PRMT5	protein arginine methyltransferase 5	Cytoplasm	enzyme
IPI01016016.1	19 kDa protein	18.07	2	2	2	2	1.00783	0.969609	1.01583	0.997755	0.0247015		0.990997	1.00175	0.972586	0.988443	0.0147469		-1.00942	0.60498		0.998699	75.0177	18.07	2	2					166	18.9222	4.729		IPI01016016.1	IPI01016016	IPI01016016		IPI01016016	1		TXNL1	thioredoxin-like 1	Cytoplasm	enzyme
IPI00182533.5	60S ribosomal protein L28	33.58	6	6	6	17	0.987093	1.00141	1.00373	0.997411	0.0090097		0.972371	1.00672	0.984966	0.988021	0.0173791		-1.0095	0.45279		1.01986	208.148	33.58	6	13	68.18	13.14	2	4	137	15.7377	12.0151		IPI00182533.5	IPI00182533	IPI00182533		IPI00182533	1		RPL28	ribosomal protein L28	Cytoplasm	other
IPI00472003.1	Isoform 4 of BH3-interacting domain death agonist	15.15	3	1	1	2	0.917958	0.972399	1.08861	0.992988	0.087168		0.78322	1.22528	0.942122	0.983542	0.223924		-1.0096	0.948984		1.00017	36.5564	15.15	1	2					99	11.256	9.68604		IPI00472003.1	IPI00472003	IPI00472003		IPI00472003	1		BID	BH3 interacting domain death agonist	Cytoplasm	other
IPI00796669.1	cDNA FLJ57852, highly similar to Cysteine-rich protein 2-binding protein	1.02	2	1	1	1	1.0185	1.02898	0.949571	0.999016	0.0431395		0.991423	1.00916	0.966591	0.989058	0.0213831		-1.01007	0.738284		0.999191	32.25	1.02	1	1					781	88.7167	6.56592		IPI00796669.1	IPI00796669	IPI00796669		IPI00796669	1		CSRP2BP	CSRP2 binding protein	Nucleus	enzyme
IPI00023097.1	Isoform 5 of Protein polybromo-1	0.38	8	1	1	2	1.0232	0.948318	1.01974	0.997087	0.0422708		0.957269	0.965856	1.03824	0.987123	0.0444801		-1.01009	0.79248		0.997102	32.0364	0.38	1	2					1582	182.003	6.84424		IPI00023097.1	IPI00023097	IPI00023097		IPI00023097	1		PBRM1	polybromo 1	Nucleus	other
IPI00296922.4	Laminin subunit beta-2	1.28	2	1	1	1	0.81608	1.11522	1.08021	1.00384	0.163541		1.15053	0.922408	0.908319	0.993751	0.135954		-1.01015	0.93849		1.00255	56.37	1.28	1	1					1798	195.854	6.52197		IPI00296922.4	IPI00296922	IPI00296922		IPI00296922	1		LAMB2	laminin, beta 2 (laminin S)	Extracellular Space	enzyme
IPI00414384.1	Isoform 1 of Hydroxysteroid dehydrogenase-like protein 2	8.85	3	2	2	4	0.999643	0.92434	1.07094	0.998306	0.0733071		1.0167	0.937155	1.01055	0.988134	0.0442562		-1.01029	0.847028		0.987603	205.749	8.85	2	4					418	45.3655	7.98682		IPI00414384.1	IPI00414384	IPI00414384		IPI00414384	1		HSDL2	hydroxysteroid dehydrogenase like 2	Cytoplasm	transporter
IPI00008164.2	Prolyl endopeptidase	6.9	1	3	3	3	0.975826	1.00192	1.01921	0.998987	0.0218419		1.07434	0.981051	0.910929	0.988772	0.0819775		-1.01033	0.844995		0.924216	120.626	6.9	3	3					710	80.648	5.85889		IPI00008164.2	IPI00008164	IPI00008164		IPI00008164	1		PREP	prolyl endopeptidase	Cytoplasm	peptidase	Z 321
IPI00419273.5	Isoform 1 of Cullin-4A	4.74	7	3	3	3	1.02567	0.94238	1.01689	0.994981	0.0457643		1.02733	0.942047	0.984748	0.984708	0.0426409		-1.01043	0.790182		0.990554	131.082	4.74	3	3					759	87.6244	8.1333		IPI00419273.5	IPI00419273	IPI00419273		IPI00419273	1		CUL4A	cullin 4A	Nucleus	other
IPI00217236.4	Tubulin-specific chaperone A	52.78	6	7	7	24	0.998076	1.00573	0.989605	0.997804	0.00806594		1.00335	0.979422	0.97911	0.987293	0.0139031		-1.01065	0.320644		0.976524	418.354	52.78	7	20	48.9987	15.74	2	4	108	12.8467	5.2876		IPI00217236.4	IPI00217236	IPI00217236		IPI00217236	1		TBCA	tubulin folding cofactor A	Cytoplasm	other
IPI00016513.5	Ras-related protein Rab-10	20.5	50	2	4	20	0.963474	0.985058	1.02303	0.990521	0.0301517		0.990835	0.971793	0.977504	0.980044	0.00977162		-1.01069	0.597619		0.997389	582.633	20.5	4	19	22.27	5.5	1	1	200	22.5266	8.38232		IPI00016513.5	IPI00016513	IPI00016513		IPI00016513	1		RAB10	RAB10, member RAS oncogene family	Cytoplasm	enzyme
IPI00002745.1	Cathepsin Z	3.96	1	1	1	2	1.04209	0.953546	0.995192	0.996944	0.0442997		1.01347	0.980192	0.965053	0.986237	0.0247666		-1.01086	0.733326		0.996039	59.95	3.96	1	1	20.43	3.96	1	1	303	33.8462	7.10791		IPI00002745.1	IPI00002745	IPI00002745		IPI00002745	1		CTSZ	cathepsin Z	Cytoplasm	peptidase
IPI00640037.2	cDNA FLJ38496 fis, clone FELIV1000137, highly similar to 60S RIBOSOMAL PROTEIN L5	49.8	13	11	12	37	1.00631	0.984433	1.00544	0.998728	0.012387		0.961574	1.00087	1.00139	0.987943	0.022838		-1.01092	0.511913		0.981884	772.93	49.8	12	34	33.65	13.36	3	3	247	28.0262	9.12939		IPI00640037.2	IPI00640037	IPI00640037		IPI00640037	1		RPL5	ribosomal protein L5	Cytoplasm	other
IPI00968244.1	Uncharacterized protein	13.33	1	1	1	1	0.980582	1.03992	0.978891	0.999798	0.0347581		0.979674	0.987464	0.999749	0.988962	0.0101215		-1.01096	0.631506		0.998999	26.35	13.33	1	1					60	6.8635	7.34229		IPI00968244.1	IPI00968244	IPI00968244		IPI00968244	1		ETNPPL	ethanolamine-phosphate phospho-lyase	Other	enzyme
IPI00793065.1	Uncharacterized protein	2.96	2	1	1	1	0.997862	1.01713	0.982102	0.99903	0.0175419		0.911242	1.07649	0.976562	0.988097	0.0832249		-1.01106	0.834719		0.999079	54.67	2.96	1	1					270	30.1598	9.56885		IPI00793065.1	IPI00793065	IPI00793065		IPI00793065	1		SCO1	SCO1 cytochrome c oxidase assembly protein	Cytoplasm	other
IPI00985162.1	Uncharacterized protein	4.05	5	2	2	6	1.41068	1.1051	0.923305	1.14636	0.246291		1.37027	1.19605	0.834495	1.1336	0.27329		-1.01125	0.95499		0.969596	186.518	4.05	2	6					1037	118.064	5.30029		IPI00985162.1	IPI00985162	IPI00985162		IPI00985162	1		NUP160	nucleoporin 160kDa	Nucleus	transporter
IPI00976631.1	Uncharacterized protein	7.5	3	1	1	1	1.00673	1.0294	0.961435	0.99919	0.0346063		1.07166	0.886676	1.00536	0.987897	0.0937182		-1.01143	0.854312		0.996778	25.24	7.5	1	1					120	12.7294	9.75928		IPI00976631.1	IPI00976631	IPI00976631		IPI00976631	1		TMEM123	transmembrane protein 123	Plasma Membrane	other
IPI00910422.2	cDNA FLJ52802, highly similar to Eukaryotic translation initiation factor 3subunit 6-interacting protein	10.08	8	4	4	4	0.99545	1.00153	0.991032	0.996003	0.0052696		0.99383	1.00223	0.958151	0.984738	0.0234054		-1.01144	0.461687		0.982574	168.829	10.08	4	4					516	60.9567	7.03467		IPI00910422.2	IPI00910422	IPI00910422		IPI00910422	1		EIF3L	eukaryotic translation initiation factor 3, subunit L	Cytoplasm	other
IPI01013974.1	cDNA FLJ51852, highly similar to Homo sapiens ADP-ribosylhydrolase like 2 (ADPRHL2), mRNA	3.18	2	1	1	1	0.970554	1.01818	1.00958	0.999436	0.0253801		0.964651	0.996339	1.00329	0.988094	0.0205975		-1.01148	0.580229		0.998258	62.79	3.18	1	1					283	30.8543	5.18604		IPI01013974.1	IPI01013974	IPI01013974		IPI01013974	1		ADPRHL2	ADP-ribosylhydrolase like 2	Cytoplasm	enzyme
IPI00788849.1	protein TFG isoform 2	13.38	5	3	3	6	0.9761	1.01797	1.01038	1.00148	0.0223056		1.00034	0.995054	0.974711	0.990035	0.0135319		-1.01156	0.489676		0.982797	291.162	13.38	3	6					396	42.994	5.17334		IPI00788849.1	IPI00788849	IPI00788849		IPI00788849	1		TFG	TRK-fused gene	Cytoplasm	other
IPI00005657.1	Prefoldin subunit 6	13.95	2	2	2	3	0.995118	1.01947	1.01524	1.00994	0.0130102		1.05791	0.965595	0.969208	0.99757	0.0522844		-1.0124	0.71115		1.00715	107.695	13.95	2	3					129	14.5738	8.88037		IPI00005657.1	IPI00005657	IPI00005657		IPI00005657	1		PFDN6	prefoldin subunit 6	Cytoplasm	other
IPI00908588.1	cDNA FLJ59206, highly similar to Eukaryotic translation initiation factor 4B	16.52	11	5	5	9	0.994477	1.00739	1.00588	1.00258	0.00706164		1.00425	1.05534	0.911142	0.990246	0.0731147		-1.01246	0.785575		0.970118	310.282	16.52	5	9					587	66.0889	5.70654		IPI00908588.1	IPI00908588	IPI00908588		IPI00908588	1		EIF4B	eukaryotic translation initiation factor 4B	Cytoplasm	translation regulator
IPI00007402.3	Importin-7	8.96	2	6	6	10	1.02685	1.0059	0.998363	1.01037	0.0147597		0.984419	1.01165	0.997732	0.997935	0.0136179		-1.01246	0.34392		0.982469	278.411	8.96	6	10					1038	119.44	4.81787		IPI00007402.3	IPI00007402	IPI00007402		IPI00007402	1		IPO7	importin 7	Nucleus	transporter
IPI00185374.4	26S proteasome non-ATPase regulatory subunit 12	19.08	2	6	6	21	1.00659	0.987357	1.02965	1.00787	0.0211755		1.03089	0.986565	0.96877	0.995409	0.0319911		-1.01251	0.603883		0.975015	807.472	19.08	6	19	28.54	2.85	1	2	456	52.8706	7.6499		IPI00185374.4	IPI00185374	IPI00185374		IPI00185374	1		PSMD12	proteasome (prosome, macropain) 26S subunit, non-ATPase, 12	Cytoplasm	other
IPI00029266.1	Small nuclear ribonucleoprotein E	52.17	3	3	3	15	0.993846	1.022	0.983092	0.999646	0.0200931		0.974728	1.053	0.933647	0.987125	0.0606356		-1.01268	0.751305		0.898024	568.649	52.17	3	15					92	10.7966	9.43701		IPI00029266.1	IPI00029266	IPI00029266		IPI00029266	1		SNRPE	small nuclear ribonucleoprotein polypeptide E	Nucleus	other
IPI00376448.4	39S ribosomal protein L10, mitochondrial	7.28	2	1	1	2	1.13293	0.953021	0.877334	0.98776	0.131289		1.09353	0.814425	1.0182	0.975386	0.144396		-1.01269	0.917841		1.00452	86.53	7.28	1	2					261	29.2637	9.5835		IPI00376448.4	IPI00376448	IPI00376448		IPI00376448	1		MRPL10	mitochondrial ribosomal protein L10	Cytoplasm	other
IPI00980092.1	Uncharacterized protein	13.33	8	1	1	1	0.972531	1.03107	0.995516	0.999706	0.029494		0.935407	1.02929	0.996613	0.987105	0.0476601		-1.01277	0.716801		0.997632	43.84	13.33	1	1					75	8.27137	9.99365		IPI00980092.1	IPI00980092	IPI00980092		IPI00980092	1		NDUFV1	NADH dehydrogenase (ubiquinone) flavoprotein 1, 51kDa	Cytoplasm	enzyme
IPI00003990.1	Isoform 2 of Valacyclovir hydrolase	5.11	2	1	1	1	0.984225	1.04963	0.966058	0.999972	0.0439559		0.979494	1.00549	0.976576	0.987186	0.0159178		-1.01295	0.660409		0.997336	55.88	5.11	1	1					274	31.0869	8.49951		IPI00003990.1	IPI00003990	IPI00003990		IPI00003990	1		BPHL	biphenyl hydrolase-like (serine hydrolase)	Cytoplasm	enzyme
IPI00022774.3	Transitional endoplasmic reticulum ATPase	55.58	29	32	34	175	1.00591	1.00067	0.996749	1.00111	0.00459801		0.983163	0.997969	0.983793	0.988308	0.00837254		-1.01296	0.080983		0.9953	5680.83	55.58	34	148	309.45	20.97	15	27	806	89.2657	5.26221		IPI00022774.3	IPI00022774	IPI00022774		IPI00022774	1		VCP	valosin containing protein	Cytoplasm	enzyme
IPI01013710.1	cDNA FLJ53378, highly similar to Eukaryotic translation initiation factor 3 subunit 8	10.78	7	5	5	11	0.989186	0.973231	1.02083	0.994414	0.0242244		0.996383	0.961699	0.986899	0.98166	0.0179255		-1.01299	0.504177		0.984411	311.674	10.78	5	10	32.99	1.18	1	1	761	88.1057	6.48096		IPI01013710.1	IPI01013710	IPI01013710		IPI01013710	0
IPI00000335.1	Histidine triad nucleotide-binding protein 2, mitochondrial	41.72	1	4	4	18	1.01338	0.977718	1.00449	0.998528	0.0185623		1.00626	1.01214	0.938738	0.985712	0.0407868		-1.013	0.646324		1.03161	609.024	41.72	4	14	68.11	21.47	2	4	163	17.1512	9.15869		IPI00000335.1	IPI00000335	IPI00000335		IPI00000335	1		HINT2	histidine triad nucleotide binding protein 2	Cytoplasm	other
IPI00297982.7	Eukaryotic translation initiation factor 2 subunit 3	14.19	3	3	3	4	1.02483	1.02881	0.994988	1.01621	0.0184863		0.797853	1.01662	1.19463	1.00303	0.198737		-1.01314	0.914481		1.01426	141.68	14.19	3	4					472	51.0772	8.39697		IPI00297982.7	IPI00297982	IPI00297982		IPI00297982	1		EIF2S3	eukaryotic translation initiation factor 2, subunit 3 gamma, 52kDa	Cytoplasm	translation regulator
IPI00954824.1	Isoform 2 of Lysine-specific demethylase NO66	1.4	2	1	1	3	0.994793	0.979497	0.967983	0.980758	0.0134492		1.00773	0.798644	1.09737	0.967913	0.15329		-1.01327	0.892031		1.01899	38.7139	1.4	1	3					429	48.6564	5.22412		IPI00954824.1	IPI00954824	IPI00954824		IPI00954824	1		C14orf169	chromosome 14 open reading frame 169	Nucleus	enzyme
IPI00027350.3	Peroxiredoxin-2	65.66	4	10	11	88	1.00239	1.01258	0.990651	1.00188	0.0109751		0.98311	0.99726	0.985497	0.988622	0.00757491		-1.01341	0.160273		0.994054	1679.23	65.66	11	63	367.08	31.31	7	25	198	21.8782	5.97314		IPI00027350.3	IPI00027350	IPI00027350		IPI00027350	1		PRDX2	peroxiredoxin 2	Cytoplasm	enzyme
IPI00009680.3	39S ribosomal protein L44, mitochondrial	12.35	1	3	3	10	0.986034	0.991153	1.0186	0.998596	0.0175115		1.03775	0.959552	0.957745	0.985014	0.0456754		-1.01379	0.655719		1.00568	244.825	12.35	3	9	27.77	5.12	1	1	332	37.5117	8.39697		IPI00009680.3	IPI00009680	IPI00009680		IPI00009680	1		MRPL44	mitochondrial ribosomal protein L44	Cytoplasm	enzyme
IPI00935516.1	Heat shock factor-binding protein 1	25	1	1	1	1	0.958224	1.34303	0.720084	1.00711	0.314338		0.930457		1.05622	0.99334	0.0889301		-1.01387	0.957656		0.663005	41.87	25	1	1					76	8.53818	4.36084		IPI00935516.1	IPI00935516	IPI00935516		IPI00935516	1		HSBP1	heat shock factor binding protein 1	Nucleus	transcription regulator
IPI01009538.1	Uncharacterized protein	21.95	7	8	8	19	1.00373	0.994101	1.01397	1.00394	0.009938		1.00838	0.97701	0.984963	0.990118	0.0163091		-1.01396	0.278398		0.999889	310.4	21.95	8	14	72.86	15.46	5	5	401	45.7421	5.70654		IPI01009538.1	IPI01009538	IPI01009538		IPI01009538	1		DARS	aspartyl-tRNA synthetase	Cytoplasm	enzyme
IPI00982359.1	ensconsin isoform 8	2.16	8	1	1	1	1.06951	0.794734	1.11444	0.992892	0.173074		1.02601	0.852225	1.05934	0.97919	0.111211		-1.01399	0.913722		0.987981	59.52	2.16	1	1					603	66.8977	9.51025		IPI00982359.1	IPI00982359	IPI00982359		IPI00982359	1		MAP7	microtubule-associated protein 7	Cytoplasm	other
IPI00166931.5	Isoform 1 of Protein prune homolog	4.64	1	1	1	1	1.03083	1.02466	0.940743	0.998744	0.0503246		0.916479	0.958749	1.07952	0.984915	0.0846098		-1.01404	0.819729		0.995023	39.26	4.64	1	1					453	50.1679	5.50342		IPI00166931.5	IPI00166931	IPI00166931		IPI00166931	1		PRUNE	prune exopolyphosphatase	Nucleus	enzyme
IPI00550069.3	Ribonuclease inhibitor	32.75	10	10	10	23	1.01402	0.982104	0.986341	0.994155	0.0173325		0.979611	0.994309	0.966738	0.980219	0.0137956		-1.01422	0.337141		0.981554	778.003	32.75	10	21	50.08	5.64	2	2	461	49.9411	4.81787		IPI00550069.3	IPI00550069	IPI00550069		IPI00550069	1		RNH1	ribonuclease/angiogenin inhibitor 1	Cytoplasm	other
IPI00847774.2	cDNA FLJ51501, highly similar to 60S ribosomal protein L18a	30.52	4	5	5	27	1.00669	0.989142	1.00903	1.00162	0.0108698		0.972873	1.01407	0.9758	0.987579	0.0229839		-1.01422	0.392954		0.999634	488.705	24.03	4	16	112.49	20.13	3	11	154	18.0984	10.4771		IPI00847774.2	IPI00847774	IPI00847774		IPI00847774	1		RPL18A	ribosomal protein L18a	Cytoplasm	other
IPI00647466.2	SLIT-ROBO Rho GTPase-activating protein 2 isoform b	1.44	5	1	1	1	0.96002	1.14793	0.899789	1.00258	0.129432		0.972478	0.86455	1.12818	0.988404	0.132537		-1.01434	0.90095		0.997612	27.72	1.44	1	1					836	95.7829	5.96045		IPI00647466.2	IPI00647466	IPI00647466		IPI00647466	1		SRGAP2	SLIT-ROBO Rho GTPase activating protein 2	Cytoplasm	other
IPI00100160.3	Isoform 1 of Cullin-associated NEDD8-dissociated protein 1	21.79	3	18	18	65	1.00861	0.975176	1.00633	0.996705	0.01868		0.967291	1.00246	0.977299	0.982349	0.0181196		-1.01461	0.393449		0.981402	1768.59	21.79	18	58	79.09	5.69	6	7	1230	136.289	5.78271		IPI00100160.3	IPI00100160	IPI00100160		IPI00100160	1		CAND1	cullin-associated and neddylation-dissociated 1	Cytoplasm	transcription regulator
IPI00759824.2	Isoform 2 of Acidic leucine-rich nuclear phosphoprotein 32 family member B	41.54	4	4	9	35	1.03235	0.926113	1.01288	0.990445	0.0565574		0.976123	0.971811	0.980262	0.976065	0.00422583		-1.01473	0.683233		0.98697	918.477	41.54	9	32	50.54	13.85	2	3	195	22.2629	4.29736		IPI00759824.2	IPI00759824	IPI00759824		IPI00759824	1		ANP32B	acidic (leucine-rich) nuclear phosphoprotein 32 family, member B	Nucleus	other
IPI00735181.2	Isoform 2 of Protein unc-45 homolog A	6.67	3	4	4	12	1.02925	0.961137	1.00861	0.999666	0.0349266		0.958475	0.961245	1.03515	0.984957	0.0434904		-1.01493	0.671558		0.887647	424.589	6.67	4	12					929	101.611	6.06201		IPI00735181.2	IPI00735181	IPI00735181		IPI00735181	1		UNC45A	unc-45 homolog A (C. elegans)	Plasma Membrane	other
IPI00093057.6	Coproporphyrinogen-III oxidase, mitochondrial	7.27	2	2	2	2	1.02166	0.9514	1.01387	0.995645	0.0385151		0.995149	1.00014	0.946593	0.980627	0.0295794		-1.01532	0.620595		0.990699	72.9217	7.27	2	2					454	50.12	8.25049		IPI00093057.6	IPI00093057	IPI00093057		IPI00093057	1		CPOX	coproporphyrinogen oxidase	Cytoplasm	enzyme
IPI00943894.1	glycogen phosphorylase, liver form isoform 2	6.77	8	1	3	6	0.933374	1.08002	0.990761	1.00138	0.0738964		0.866765	1.01471	1.07715	0.986207	0.108048		-1.01539	0.850637		0.996955	177.823	6.77	3	6					813	93.0751	7.29834		IPI00943894.1	IPI00943894	IPI00943894		IPI00943894	1		PYGL	phosphorylase, glycogen, liver	Cytoplasm	enzyme
IPI00003406.4	Isoform 1 of Drebrin	6.63	8	3	3	4	0.967582	1.00806	1.01999	0.998543	0.0274688		0.905614	0.918567	1.12604	0.983407	0.123694		-1.01539	0.846187		0.86598	103.58	6.63	3	4					649	71.3854	4.44971		IPI00003406.4	IPI00003406	IPI00003406		IPI00003406	1		DBN1	drebrin 1	Cytoplasm	other
IPI00927477.2	Protein	4.44	2	1	1	2	1.00686	0.949164	1.03574	0.997256	0.0440813		1.02603	0.95003	0.967585	0.981215	0.0397912		-1.01635	0.664235		0.992454	107.946	4.44	1	2					225	25.1001	9.0708		IPI00927477.2	IPI00927477	IPI00927477		IPI00927477	1		C2orf47	chromosome 2 open reading frame 47	Other	other
IPI00903321.1	cDNA FLJ31621 fis, clone NT2RI2003205, highly similar to Transportin-2	2.86	6	1	2	2	1.02533	1.0005	0.96896	0.998263	0.0282499		1.01834	0.914353	1.01352	0.982069	0.0586928		-1.01649	0.688942		0.991354	40.1223	2.86	2	2					699	78.8132	5.10986		IPI00903321.1	IPI00903321	IPI00903321		IPI00903321	1		TNPO2	transportin 2	Nucleus	transporter
IPI00000816.1	Isoform 1 of 14-3-3 protein epsilon	73.73	7	17	20	170	1.00567	0.996455	0.996234	0.999454	0.00538664		0.972587	0.986932	0.989514	0.983011	0.00911911		-1.01673	0.0547156		0.991904	4228.65	73.73	20	138	487.14	56.08	13	32	255	29.1554	4.7417		IPI00000816.1	IPI00000816	IPI00000816		IPI00000816	1		YWHAE	tyrosine 3-monooxygenase/tryptophan 5-monooxygenase activation protein, epsilon	Cytoplasm	other
IPI00735667.1	Isoform 2 of N-acetylglucosamine-1-phosphotransferase subunits alpha/beta	4.08	2	1	1	1	1.10813	1.03108	0.854226	0.997813	0.13018		1.09645	0.729945	1.11737	0.981253	0.217891		-1.01688	0.915473		0.988867	29.5	4.08	1	1					490	55.9472	6.17627		IPI00735667.1	IPI00735667	IPI00735667		IPI00735667	1		GNPTAB	N-acetylglucosamine-1-phosphate transferase, alpha and beta subunits	Cytoplasm	enzyme
IPI01022396.1	Protein	17.27	3	2	2	2	1.01909	0.961481	1.01106	0.997213	0.0312041		0.929745	1.0055	1.0061	0.980449	0.0439122		-1.0171	0.618489		0.990791	82.4664	17.27	2	2					110	12.8294	5.37646		IPI01022396.1	IPI01022396	IPI01022396		IPI01022396	1		SRSF9	serine/arginine-rich splicing factor 9	Nucleus	enzyme
IPI00641181.5	MARCKS-related protein	11.28	1	2	2	3	1.00821	0.991918	0.99149	0.997205	0.00953158		0.971131	1.02682	0.943298	0.980417	0.0425286		-1.01712	0.541167		0.990864	114.757	11.28	2	2	44.97	7.69	1	1	195	19.5172	4.66553		IPI00641181.5	IPI00641181	IPI00641181		IPI00641181	1		MARCKSL1	MARCKS-like 1	Cytoplasm	other
IPI00979610.1	Uncharacterized protein	48.59	8	4	4	14	0.964098	1.04947	0.970205	0.99459	0.047623		0.977596	0.997932	0.956541	0.977356	0.0206966		-1.01763	0.596177		0.978217	441.542	48.59	4	13	23.38	5.63	1	1	142	16.0241	4.64014		IPI00979610.1	IPI00979610	IPI00979610		IPI00979610	1		SKP1	S-phase kinase-associated protein 1	Nucleus	transcription regulator
IPI01009332.1	cDNA FLJ61543, highly similar to Desmoplakin	2.44	4	2	2	2	1.04398	0.955382	0.990061	0.996475	0.0446475		1.00452	0.924825	1.00817	0.97917	0.0470995		-1.01767	0.668188		0.991104	68.31	2.44	2	2					1350	156.205	7.43018		IPI01009332.1	IPI01009332	IPI01009332		IPI01009332	1		DSP	desmoplakin	Plasma Membrane	other
IPI00012837.1	Kinesin-1 heavy chain	7.89	8	5	5	9	0.968298	1.0039	1.03054	1.00091	0.0312272		0.937729	1.02429	0.988159	0.983392	0.0434754		-1.01782	0.601073		0.984101	276.377	7.89	5	8	22.76	1.77	1	1	963	109.617	6.50732		IPI00012837.1	IPI00012837	IPI00012837		IPI00012837	1		KIF5B	kinesin family member 5B	Cytoplasm	other
IPI00016568.1	Adenylate kinase isoenzyme 4, mitochondrial	30.49	2	6	6	7	1.00756	1.00802	0.968312	0.994629	0.0227923		1.00003	0.971147	0.96032	0.977166	0.0205289		-1.01787	0.379937		0.987368	144.825	25.56	5	5	33.34	9.87	2	2	223	25.2522	8.39697		IPI00016568.1	IPI00016568	IPI00016568		IPI00016568	0
IPI00015018.1	Inorganic pyrophosphatase	49.48	2	10	12	48	0.998494	0.987104	1.00892	0.998174	0.0109131		0.974604	0.976539	0.99078	0.980641	0.00883363		-1.01788	0.0965789		0.992036	1297.41	49.48	12	46	26.81	4.5	2	2	289	32.6392	5.85889		IPI00015018.1	IPI00015018	IPI00015018		IPI00015018	1		PPA1	pyrophosphatase (inorganic) 1	Cytoplasm	enzyme
IPI00017726.1	Isoform 1 of 3-hydroxyacyl-CoA dehydrogenase type-2	42.15	3	7	7	33	0.993669	1.00758	0.988255	0.996503	0.00997121		0.950664	0.954106	1.02964	0.978137	0.0446376		-1.01878	0.525038		0.996135	1112.77	42.15	7	30	46.34	11.49	3	3	261	26.9061	7.78174		IPI00017726.1	IPI00017726	IPI00017726		IPI00017726	1		HSD17B10	hydroxysteroid (17-beta) dehydrogenase 10	Cytoplasm	enzyme
IPI00746033.1	47 kDa protein	9.31	3	2	2	2	1.11867	0.919579	0.937548	0.991931	0.110123		1.00697	0.950619	0.962667	0.973419	0.0296755		-1.01902	0.792556		0.986291	87.0332	9.31	2	2					419	47.0899	7.45947		IPI00746033.1	IPI00746033	IPI00746033		IPI00746033	1		NAGLU	N-acetylglucosaminidase, alpha	Cytoplasm	enzyme
IPI00152692.2	D-tyrosyl-tRNA(Tyr) deacylase 1	7.66	1	1	1	1	1.03429	1.01993	0.941543	0.998586	0.0499199		1.03546	0.939937	0.963595	0.979664	0.0497465		-1.01932	0.666077		0.989026	81.44	7.66	1	1					209	23.409	8.23584		IPI00152692.2	IPI00152692	IPI00152692		IPI00152692	1		DTD1	D-tyrosyl-tRNA deacylase 1	Cytoplasm	enzyme
IPI01015902.1	Uncharacterized protein	3.3	3	1	1	2	0.934203	1.0755	0.991343	1.00035	0.0710787		0.939215	0.987521	1.01674	0.98116	0.0391542		-1.01956	0.703103		0.993678	30.5908	3.3	1	2					303	35.0767	7.72314		IPI01015902.1	IPI01015902	IPI01015902		IPI01015902	1		CYBB	cytochrome b-245, beta polypeptide	Cytoplasm	enzyme
IPI00908873.1	Isoform 3 of Nucleolar and coiled-body phosphoprotein 1	11.57	1	1	6	12	0.978419	1.02147	0.998318	0.999402	0.0215461		0.991452	0.886334	1.06158	0.979789	0.0882038		-1.02002	0.727287		0.988989	320.282	11.57	6	12					700	73.7017	9.46631		IPI00908873.1	IPI00908873	IPI00908873		IPI00908873	1	D	NOLC1	nucleolar and coiled-body phosphoprotein 1	Nucleus	transcription regulator
IPI00982680.1	Uncharacterized protein	8.9	15	1	2	2	0.990425	1.02365	0.98378	0.999285	0.0213603		0.952729	0.987085	0.999127	0.979647	0.0240768		-1.02005	0.350217		0.989737	39.4884	8.9	2	2					146	16.425	10.6235		IPI00982680.1	IPI00982680	IPI00982680		IPI00982680	1		RALYL	RALY RNA binding protein-like	Other	other
IPI00955977.1	phosphoglucomutase-1 isoform 3	2.47	4	1	1	1	1.02421	0.994638	0.975584	0.998143	0.0244999		1.03075	0.986761	0.917979	0.978495	0.0568362		-1.02008	0.611686		0.988198	49	2.47	1	1					365	40.2573	5.90967		IPI00955977.1	IPI00955977	IPI00955977		IPI00955977	1		PGM1	phosphoglucomutase 1	Cytoplasm	enzyme
IPI00014898.3	Isoform 1 of Plectin	3.8	9	10	13	18	0.987128	0.994164	0.988576	0.989956	0.00371557		0.922913	0.925591	1.06204	0.970181	0.0795623		-1.02038	0.68933		0.925289	441.392	3.8	13	15	68.28	0.77	3	3	4684	531.466	5.96045		IPI00014898.3	IPI00014898	IPI00014898		IPI00014898	1		PLEC	plectin	Cytoplasm	other
IPI00854677.1	Uncharacterized protein	20.53	6	1	3	9	0.9764	0.98967	1.03002	0.998696	0.0279247		0.950392	1.00988	0.975952	0.978742	0.0298431		-1.02039	0.445383		0.986339	148.113	20.53	3	8	28.15	9.27	1	1	151	15.2305	9.40771		IPI00854677.1	IPI00854677	IPI00854677		IPI00854677	1		FUS	FUS RNA binding protein	Nucleus	transcription regulator
IPI00926977.1	26S protease regulatory subunit 10B	12.66	59	3	4	13	0.991041	1.02969	1.01648	1.01241	0.0196471		0.964608	1.00944	1.00159	0.99188	0.0239424		-1.02069	0.314987		1.00384	511.354	12.66	4	13					403	45.768	7.78174		IPI00926977.1	IPI00926977	IPI00926977		IPI00926977	1		PSMC6	proteasome (prosome, macropain) 26S subunit, ATPase, 6	Nucleus	peptidase
IPI00965474.2	NLN protein	3.29	5	2	2	2	1.00851	0.971002	1.01368	0.99773	0.0232904		0.997051	0.977482	0.95772	0.977418	0.0196658		-1.02078	0.3127		0.987349	32.1632	3.29	2	2					607	70.2591	8.1333		IPI00965474.2	IPI00965474	IPI00965474		IPI00965474	1		NLN	neurolysin (metallopeptidase M3 family)	Cytoplasm	peptidase
IPI00985278.1	Uncharacterized protein	19	10	1	1	1	1.04009	0.80765	1.13306	0.993601	0.167614		1.03937	0.894824	0.985882	0.97336	0.0730833		-1.0208	0.857291		0.982338	28.09	19	1	1					100	11.0936	6.52197		IPI00985278.1	IPI00985278	IPI00985278		IPI00985278	1		PRCP	prolylcarboxypeptidase (angiotensinase C)	Cytoplasm	peptidase
IPI00218988.4	Isoform 2 of Adenylate kinase 2, mitochondrial	52.59	10	9	9	71	0.995647	1.00657	0.982675	0.994963	0.0119606		0.959915	0.984245	0.979607	0.974589	0.0129182		-1.0209	0.115527		0.971306	2155.79	52.59	9	65	85.64	23.71	4	6	232	25.5983	7.88428		IPI00218988.4	IPI00218988	IPI00218988		IPI00218988	1		AK2	adenylate kinase 2	Cytoplasm	kinase
IPI00549189.4	Thimet oligopeptidase	5.66	2	3	3	4	1.0532	0.890946	1.04778	0.99731	0.0921532		1.00689	0.98633	0.937344	0.976856	0.0357297		-1.02094	0.738135		0.967143	128.149	5.66	3	4					689	78.7895	6.04932		IPI00549189.4	IPI00549189	IPI00549189		IPI00549189	1		THOP1	thimet oligopeptidase 1	Cytoplasm	peptidase
IPI00855846.1	Costars family protein C6orf115	16.05	1	1	1	1	1.01854	0.887193	1.08149	0.99574	0.099134		0.945279	1.01541	0.964312	0.975	0.0362651		-1.02127	0.750745		0.985286	79.32	16.05	1	1					81	9.05086	6.29053		IPI00855846.1	IPI00855846	IPI00855846		IPI00855846	1		ABRACL	ABRA C-terminal like	Other	other
IPI01009811.1	Uncharacterized protein	14.9	4	2	2	3	0.954198	0.988431	1.00501	0.982546	0.0259119		1.03974	0.970494	0.874847	0.961695	0.0828001		-1.02168	0.698578		0.915088	139.492	14.9	2	3					302	34.3523	9.20264		IPI01009811.1	IPI01009811	IPI01009811		IPI01009811	1		MRPL1	mitochondrial ribosomal protein L1	Cytoplasm	other
IPI00946969.1	Isoform 4 of Ribosome-releasing factor 2, mitochondrial	3.16	5	1	1	1	1.01594	1.1093	0.877488	1.00091	0.116634		0.967075	0.951862	1.02	0.979647	0.0357685		-1.0217	0.777815		0.989422	29.39	3.16	1	1					601	67.0259	7.12256		IPI00946969.1	IPI00946969	IPI00946969		IPI00946969	1		GFM2	G elongation factor, mitochondrial 2	Cytoplasm	translation regulator
IPI00977640.1	sodium/potassium-transporting ATPase subunit alpha-1 isoform d	27.52	19	22	22	80	0.994311	1.00892	0.994744	0.999325	0.00831315		0.970323	0.984558	0.978172	0.977684	0.00712977		-1.02214	0.0267169		0.984574	2534.34	27.52	22	67	222.02	10.08	8	13	992	109.48	5.31299		IPI00977640.1	IPI00977640	IPI00977640		IPI00977640	1		ATP1A1	ATPase, Na+/K+ transporting, alpha 1 polypeptide	Plasma Membrane	transporter	digoxin, trichloromethiazide, ciclopirox olamine, ethacrynic acid, reserpine/trichloromethiazide, bretylium, perphenazine, ouabain, digitoxin
IPI00473085.3	Isoform 3 of Dynamin-1-like protein	20.6	19	8	8	20	0.962839	1.00286	1.01718	0.994293	0.0281655		0.953264	0.998141	0.966508	0.972638	0.0230575		-1.02226	0.361026		0.963991	796.338	20.6	8	19	23.83	2.58	1	1	699	78.0512	6.81494		IPI00473085.3	IPI00473085	IPI00473085		IPI00473085	1		DNM1L	dynamin 1-like	Cytoplasm	enzyme
IPI00004902.1	Isoform 1 of Electron transfer flavoprotein subunit beta	56.08	2	15	15	78	1.00936	0.985879	0.996314	0.997185	0.011765		0.974322	0.964657	0.986316	0.975098	0.0108503		-1.02265	0.0751476		0.980852	1457.36	53.73	14	60	273.94	40.78	10	18	255	27.8262	8.104		IPI00004902.1	IPI00004902	IPI00004902		IPI00004902	1		ETFB	electron-transfer-flavoprotein, beta polypeptide	Cytoplasm	transporter
IPI00795292.1	Isoform 3 of Nucleoside diphosphate kinase B	76.03	9	6	14	93	1.00147	0.976377	1.03005	1.00263	0.0268565		0.978338	0.971502	0.991333	0.980391	0.0100733		-1.02269	0.250398		0.982484	1691.23	76.03	14	81	137.01	13.11	4	12	267	30.1176	8.92432		IPI00795292.1	IPI00795292	IPI00795292		IPI00795292	0
IPI00027107.5	elongation factor Tu, mitochondrial precursor	48.13	1	20	20	100	0.999935	1.0049	1.00102	1.00195	0.00261279		0.984545	0.965823	0.987526	0.979298	0.0117644		-1.02313	0.0311997		0.992155	2896.57	48.13	20	78	393.16	24.62	9	22	455	49.8433	7.60596		IPI00027107.5	IPI00027107	IPI00027107		IPI00027107	1		TUFM	Tu translation elongation factor, mitochondrial	Cytoplasm	translation regulator
IPI00301204.2	Isoform 1 of Retinol dehydrogenase 13	12.99	4	2	2	4	1.03996	0.919249	1.03893	0.99938	0.0693973		1.0371	0.962696	0.930143	0.976647	0.054828		-1.02328	0.679202		0.865358	50.5277	12.99	2	4					331	35.9099	8.104		IPI00301204.2	IPI00301204	IPI00301204		IPI00301204	1		RDH13	retinol dehydrogenase 13 (all-trans/9-cis)	Cytoplasm	enzyme
IPI00916535.1	prolyl 4-hydroxylase subunit alpha-1 isoform 3 precursor	13.76	3	6	6	9	0.993139	1.01249	1.00437	1.00333	0.0097171		0.999859	0.964541	0.974006	0.979469	0.0182817		-1.02436	0.116584		0.996785	303.896	13.76	6	8	22.18	1.94	1	1	516	58.921	6.02393		IPI00916535.1	IPI00916535	IPI00916535		IPI00916535	1		P4HA1	prolyl 4-hydroxylase, alpha polypeptide I	Cytoplasm	enzyme
IPI00910972.1	myeloid differentiation primary response protein MyD88 isoform 5	4.4	8	1	1	1	1.01478	0.945905	1.03077	0.997149	0.0450929		0.996127	0.972126	0.95067	0.972974	0.0227405		-1.02485	0.453663		0.982698	40.73	4.4	1	1					159	17.1589	8.23584		IPI00910972.1	IPI00910972	IPI00910972		IPI00910972	1		MYD88	myeloid differentiation primary response 88	Plasma Membrane	other
IPI00105598.3	Proteasome 26S non-ATPase subunit 11 variant (Fragment)	19.15	2	5	5	13	1.0074	0.992055	0.995496	0.998318	0.0080542		0.980347	0.962964	0.97855	0.973954	0.00955931		-1.02502	0.0278888		0.992563	382.402	19.15	5	11	41.38	2.84	1	2	423	47.5051	6.48096		IPI00105598.3	IPI00105598	IPI00105598		IPI00105598	1		PSMD11	proteasome (prosome, macropain) 26S subunit, non-ATPase, 11	Cytoplasm	other
IPI00455383.4	Isoform 2 of Clathrin heavy chain 1	39.35	15	49	49	191	0.991459	0.998604	0.998854	0.996306	0.00419892		0.980839	0.963228	0.970485	0.971517	0.00885072		-1.02551	0.0118498		0.966217	5546.2	38.62	48	176	225.67	11.35	14	15	1639	187.771	5.69385		IPI00455383.4	IPI00455383	IPI00455383		IPI00455383	1		CLTC	clathrin, heavy chain (Hc)	Plasma Membrane	other
IPI00018398.4	26S protease regulatory subunit 6A	44.42	10	12	13	43	0.9913	0.989929	1.01187	0.997698	0.0122886		0.958298	1.00099	0.95874	0.972675	0.0245201		-1.02573	0.189201		0.97142	1237.02	44.42	13	39	46.79	7.06	3	4	439	49.1725	5.23682		IPI00018398.4	IPI00018398	IPI00018398		IPI00018398	1		PSMC3	proteasome (prosome, macropain) 26S subunit, ATPase, 3	Nucleus	transcription regulator
IPI00807545.1	Isoform 3 of Heterogeneous nuclear ribonucleoprotein K	55.23	7	22	22	137	1.01155	0.992842	0.996984	1.00046	0.00982463		0.969955	0.973192	0.982876	0.975341	0.00672339		-1.02575	0.0216883		0.983036	4088.42	55.23	22	119	239.72	22.95	8	18	440	48.5322	5.5415		IPI00807545.1	IPI00807545	IPI00807545		IPI00807545	1		HNRNPK	heterogeneous nuclear ribonucleoprotein K	Nucleus	other
IPI00552360.2	Isoform 1 of Fumarylacetoacetate hydrolase domain-containing protein 1	17.41	3	2	2	2	0.991568	0.98796	1.01512	0.998216	0.0147499		0.978989	0.940351	0.999325	0.972889	0.0299566		-1.02603	0.259209		0.982485	87.96	17.41	2	2					224	24.8267	7.38623		IPI00552360.2	IPI00552360	IPI00552360		IPI00552360	1		FAHD1	fumarylacetoacetate hydrolase domain containing 1	Cytoplasm	enzyme
IPI00013297.1	28 kDa heat- and acid-stable phosphoprotein	22.65	2	4	4	6	1.00304	1.01525	0.971947	0.996744	0.0223251		0.973506	0.966857	0.973327	0.97123	0.0037883		-1.02627	0.122734		0.981507	205.577	22.65	4	6					181	20.6176	8.86572		IPI00013297.1	IPI00013297	IPI00013297		IPI00013297	1		PDAP1	PDGFA associated protein 1	Cytoplasm	other
IPI00743142.2	Isoform 1 of 6-phosphofructokinase, muscle type	6.92	8	3	4	4	0.984979	1.01221	0.981734	0.992973	0.0167349		0.988881	0.947428	0.964314	0.966874	0.0208449		-1.02699	0.166091		0.984633	166.289	6.92	4	4					780	85.1284	7.98682		IPI00743142.2	IPI00743142	IPI00743142		IPI00743142	1		PFKM	phosphofructokinase, muscle	Cytoplasm	kinase
IPI01011421.2	Dihydrolipoyl dehydrogenase	33.33	7	12	12	76	1.00705	1.00624	0.993058	1.00212	0.00785484		0.957001	0.974761	0.994537	0.975433	0.0187772		-1.02736	0.0856655		0.974808	2403.58	33.33	12	54	304.32	26.8	9	22	459	48.8503	7.48877		IPI01011421.2	IPI01011421	IPI01011421		IPI01011421	1		DLD	dihydrolipoamide dehydrogenase	Cytoplasm	enzyme	hexachlorophene
IPI00010414.4	PDZ and LIM domain protein 1	5.17	1	1	1	1	0.892744	1.05493	1.05644	1.00137	0.0940774		1.0293	0.959828	0.934528	0.97455	0.0490693		-1.02752	0.684113		0.984041	36.89	5.17	1	1					329	36.049	7.02002		IPI00010414.4	IPI00010414	IPI00010414		IPI00010414	1		PDLIM1	PDZ and LIM domain 1	Cytoplasm	transcription regulator
IPI00177728.3	Isoform 1 of Cytosolic non-specific dipeptidase	60.84	3	19	19	80	0.992207	1.01171	0.998311	1.00074	0.00997404		0.96868	0.999957	0.952726	0.973788	0.0240258		-1.02768	0.147154		0.999241	2760.14	60.84	19	75	79.93	15.58	5	5	475	52.8449	5.97314		IPI00177728.3	IPI00177728	IPI00177728		IPI00177728	1		CNDP2	CNDP dipeptidase 2 (metallopeptidase M20 family)	Cytoplasm	peptidase
IPI00172594.3	39S ribosomal protein L28, mitochondrial	17.58	4	2	2	6	1.01801	1.02627	0.968364	1.00422	0.0313228		1.01946	0.937995	0.973715	0.977056	0.0408334		-1.0278	0.41237		1.06478	163.038	17.58	2	6					256	30.1379	8.29443		IPI00172594.3	IPI00172594	IPI00172594		IPI00172594	1		MRPL28	mitochondrial ribosomal protein L28	Cytoplasm	other
IPI00797249.1	L-xylulose reductase isoform 2	39.26	2	7	7	28	1.00934	1.00596	1.00311	1.00614	0.00311663		0.978894	0.99334	0.964484	0.978906	0.014428		-1.02782	0.0330533		0.979515	634.046	39.26	7	20	101.52	19.42	5	8	242	25.7265	8.104		IPI00797249.1	IPI00797249	IPI00797249		IPI00797249	1		DCXR	dicarbonyl/L-xylulose reductase	Cytoplasm	enzyme
IPI00966084.1	Uncharacterized protein	17.09	5	3	3	4	0.995871	1.01285	0.988157	0.998959	0.0126325		0.95798	0.998606	0.957905	0.971497	0.0234774		-1.02827	0.148958		0.991869	144.984	17.09	3	3	36.58	4.36	1	1	275	31.4131	6.53662		IPI00966084.1	IPI00966084	IPI00966084		IPI00966084	1		COPS4	COP9 signalosome subunit 4	Cytoplasm	other
IPI00964088.1	signal recognition particle receptor subunit alpha isoform 2	9.51	2	3	3	3	0.968121	0.994704	1.03396	0.998928	0.0331212		0.774721	1.03417	1.1055	0.971463	0.174076		-1.02827	0.801623		1.08749	72.1176	9.51	3	3					610	66.5166	9.0415		IPI00964088.1	IPI00964088	IPI00964088		IPI00964088	1		SRPR	signal recognition particle receptor (docking protein)	Cytoplasm	other
IPI00553131.2	UDP-glucose 4-epimerase	11.21	6	3	3	5	0.972935	0.997898	1.00509	0.991974	0.0168766		0.991926	0.961874	0.938855	0.964219	0.0266128		-1.02879	0.201815		0.9748	132.864	11.21	3	5					348	38.2573	6.72705		IPI00553131.2	IPI00553131	IPI00553131		IPI00553131	1		GALE	UDP-galactose-4-epimerase	Cytoplasm	enzyme
IPI00001639.2	Importin subunit beta-1	38.01	3	19	19	69	1.00892	0.966566	1.03129	1.00226	0.0328723		0.97851	0.960509	0.983406	0.974142	0.0120575		-1.02886	0.236624		0.974734	2445.97	38.01	19	65	85.3	5.94	4	4	876	97.108	4.77979		IPI00001639.2	IPI00001639	IPI00001639		IPI00001639	1		KPNB1	karyopherin (importin) beta 1	Nucleus	transporter
IPI00894287.2	cDNA FLJ56889, moderately similar to Vigilin	8.5	12	6	6	23	1.00829	0.965567	1.02917	1.00101	0.0324217		0.955042	1.00676	0.956904	0.972901	0.0293356		-1.02889	0.327901		1.00639	694.631	8.5	6	21	46.01	2.67	2	2	1235	137.885	6.88818		IPI00894287.2	IPI00894287	IPI00894287		IPI00894287	1		HDLBP	high density lipoprotein binding protein	Nucleus	transporter
IPI00332371.9	Isoform 1 of 6-phosphofructokinase, liver type	7.44	4	3	4	4	1.03058	0.973755	0.988378	0.997571	0.0295074		1.07763	1.01211	0.81814	0.969292	0.134939		-1.02918	0.74079		0.881853	69.3896	7.44	4	4					780	84.9642	7.50342		IPI00332371.9	IPI00332371	IPI00332371		IPI00332371	1		PFKL	phosphofructokinase, liver	Cytoplasm	kinase
IPI00026824.2	Heme oxygenase 2	5.14	1	1	1	1	0.948191	1.00625	1.04398	0.999473	0.048253		0.951026	0.936828	1.02407	0.970641	0.0468118		-1.0297	0.498858		0.980317	34.7	5.14	1	1					370	41.6425	5.43994		IPI00026824.2	IPI00026824	IPI00026824		IPI00026824	1		HMOX2	heme oxygenase (decycling) 2	Cytoplasm	enzyme	tin mesoporphyrin
IPI00375513.3	Isoform Soluble of Catechol O-methyltransferase	58.37	6	10	10	33	0.998437	0.991239	0.988967	0.992881	0.00494406		0.977177	0.994029	0.921262	0.964156	0.0380907		-1.02979	0.264912		0.962336	912.092	58.37	10	28	70.89	28.05	5	5	221	24.4334	5.32568		IPI00375513.3	IPI00375513	IPI00375513		IPI00375513	1		COMT	catechol-O-methyltransferase	Cytoplasm	enzyme	carbidopa/entacapone/levodopa, BIA-3-202, tolcapone, entacapone
IPI00909058.1	cDNA FLJ54246, highly similar to Homo sapiens BRCA2 and CDKN1A interacting protein (BCCIP), transcript variant C, mRNA	11.83	5	2	2	4	1.03262	0.919244	1.05832	1.0034	0.0740014		0.969558	0.920367	1.03163	0.973851	0.0557547		-1.03034	0.610156		0.968563	155.859	11.83	2	4					262	29.7789	4.75439		IPI00909058.1	IPI00909058	IPI00909058		IPI00909058	1		BCCIP	BRCA2 and CDKN1A interacting protein	Nucleus	other
IPI00026089.4	Splicing factor 3B subunit 1	7.67	2	7	7	14	0.990784	1.00937	0.993601	0.997919	0.0100192		0.939643	0.969965	0.995912	0.968507	0.0281626		-1.03037	0.163528		0.988141	361.474	7.67	7	13	36.86	1.23	1	1	1304	145.738	7.09326		IPI00026089.4	IPI00026089	IPI00026089		IPI00026089	1		SF3B1	splicing factor 3b, subunit 1, 155kDa	Nucleus	other
IPI01015489.1	cDNA FLJ60345, highly similar to Protein transport protein Sec24C	6.36	4	4	4	12	1.0125	1.00611	0.971897	0.996836	0.0218334		0.996126	0.947295	0.957173	0.966865	0.0258176		-1.031	0.199503		0.941289	576.554	6.36	4	12					975	106.492	6.96143		IPI01015489.1	IPI01015489	IPI01015489		IPI01015489	1		SEC24C	SEC24 family member C	Cytoplasm	transporter
IPI00789755.1	protein SEC13 homolog isoform 2	15.58	9	3	3	8	0.945835	1.05843	1.02943	1.01123	0.058463		0.850647	1.12957	0.962209	0.980809	0.14039		-1.03102	0.746434		1.03517	316.604	15.58	3	8					308	33.9904	5.71924		IPI00789755.1	IPI00789755	IPI00789755		IPI00789755	1		SEC13	SEC13 homolog (S. cerevisiae)	Cytoplasm	transporter
IPI00555743.2	Isoform 3 of Apoptosis inhibitor 5	8.82	9	3	3	9	1.04086	0.997015	0.97917	1.00568	0.0317473		1.01806	0.962207	0.94582	0.975362	0.0378738		-1.03109	0.347819		0.96606	478.93	8.82	3	9					431	48.6616	5.18604		IPI00555743.2	IPI00555743	IPI00555743		IPI00555743	1		API5	apoptosis inhibitor 5	Cytoplasm	other
IPI00792361.2	Uncharacterized protein	8.64	15	2	2	3	0.968025	1.01448	0.933766	0.972089	0.040508		1.04251	0.76951	1.01629	0.942769	0.150619		-1.0311	0.761053		0.918104	126.705	8.64	2	3					405	43.6843	7.10791		IPI00792361.2	IPI00792361	IPI00792361		IPI00792361	1		PCCB	propionyl CoA carboxylase, beta polypeptide	Cytoplasm	enzyme
IPI00924975.1	Uncharacterized protein	5.75	3	1	1	1	0.420697	1.86039	0.798636	1.02657	0.74642		1.37537	0.494218	1.11704	0.995543	0.452965		-1.03117	0.953868		1.00028	32.74	5.75	1	1					174	18.8785	9.65674		IPI00924975.1	IPI00924975	IPI00924975		IPI00924975	1		TTLL4	tubulin tyrosine ligase-like family, member 4	Other	enzyme
IPI01021216.1	Uncharacterized protein	53.89	36	7	12	42	1.00333	1.0011	0.98776	0.997398	0.00842091		0.975787	0.964565	0.960548	0.966967	0.00789863		-1.03147	0.0102982		0.966454	1242.5	53.89	12	35	72.52	20.25	5	7	321	33.7784	8.23584		IPI01021216.1	IPI01021216	IPI01021216		IPI01021216	1		PCBP2	poly(rC) binding protein 2	Nucleus	other
IPI00554723.5	60S ribosomal protein L10	28.97	8	5	5	22	1.00697	0.998066	1.00295	1.00266	0.00445831		0.978193	0.948284	0.989187	0.971888	0.021168		-1.03166	0.0693997		0.980153	1145.26	28.97	5	21	18.76	5.14	1	1	214	24.5879	10.0815		IPI00554723.5	IPI00554723	IPI00554723		IPI00554723	1		RPL10	ribosomal protein L10	Cytoplasm	other
IPI00984250.1	Uncharacterized protein	6.36	4	1	1	1	0.997201	1.07308	0.930719	1.00033	0.07123		0.800532	1.18998	0.918375	0.969628	0.199717		-1.03167	0.814317		0.981789	56.1	6.36	1	1					173	19.8292	5.59229		IPI00984250.1	IPI00984250	IPI00984250		IPI00984250	1		GLYATL1	glycine-N-acyltransferase-like 1	Other	other
IPI00385834.3	Isoform 2 of KH domain-containing, RNA-binding, signal transduction-associated protein 1	7.66	18	3	3	7	1.01786	1.00152	0.996051	1.00514	0.0113479		0.955531	0.994439	0.972605	0.974192	0.0195026		-1.03177	0.0763353		0.968894	120.443	7.66	3	7					418	45.832	7.57666		IPI00385834.3	IPI00385834	IPI00385834		IPI00385834	1		KHDRBS1	KH domain containing, RNA binding, signal transduction associated 1	Nucleus	transcription regulator
IPI00304958.2	Isoform 3 of Kelch domain-containing protein 4	3.89	2	1	1	1	1.05902	0.984763	0.948502	0.997429	0.056337		0.917928	0.915894	1.06627	0.966698	0.0862393		-1.03179	0.632611		0.976355	33.04	3.89	1	1					489	54.4616	5.32568		IPI00304958.2	IPI00304958	IPI00304958		IPI00304958	1		KLHDC4	kelch domain containing 4	Other	other
IPI00807611.1	CALD1 protein (Fragment)	22.88	12	2	2	3	0.989383	0.990565	1.01998	0.999976	0.0173349		0.92613	1.09717	0.883775	0.969023	0.112976		-1.03194	0.663455		1.04609	151.969	22.88	2	3					153	17.7562	9.68604		IPI00807611.1	IPI00807611	IPI00807611		IPI00807611	1		CALD1	caldesmon 1	Cytoplasm	other
IPI00386755.2	ERO1-like protein alpha	5.98	1	1	2	7	0.972506	1.06804	1.01378	1.01811	0.0479151		1.08362	0.9569	0.918409	0.986309	0.0864422		-1.03224	0.607025		0.99639	120.496	5.98	2	7					468	54.3581	5.68115		IPI00386755.2	IPI00386755	IPI00386755		IPI00386755	1	D	ERO1L	ERO1-like (S. cerevisiae)	Cytoplasm	enzyme
IPI01009763.1	Uncharacterized protein	5.06	16	2	2	4	0.952325	0.977537	0.997554	0.975805	0.0226645		0.907184	0.990082	0.938596	0.945287	0.041852		-1.03228	0.329001		0.569132	162.76	5.06	2	4					811	90.2016	5.70654		IPI01009763.1	IPI01009763	IPI01009763		IPI01009763	1		ANK3	ankyrin 3, node of Ranvier (ankyrin G)	Plasma Membrane	other
IPI00946351.1	Uncharacterized protein	15.4	6	2	6	14	0.931396	0.997701	1.06583	0.998309	0.0672192		0.988309	0.905865	1.00701	0.967063	0.053818		-1.03231	0.563771		0.92759	510.146	15.4	6	12	41.92	2.6	1	2	578	65.2731	5.18604		IPI00946351.1	IPI00946351	IPI00946351		IPI00946351	1		AP1B1	adaptor-related protein complex 1, beta 1 subunit	Cytoplasm	transporter
IPI00037448.3	Glyoxylate reductase/hydroxypyruvate reductase	31.71	3	6	6	12	0.998881	0.985439	0.9977	0.994007	0.0074432		0.933104	0.965924	0.989318	0.962782	0.0282383		-1.03243	0.137676		0.969669	263.747	31.71	6	11	26.21	5.49	1	1	328	35.6457	7.38623		IPI00037448.3	IPI00037448	IPI00037448		IPI00037448	1		GRHPR	glyoxylate reductase/hydroxypyruvate reductase	Cytoplasm	enzyme
IPI00797270.4	Isoform 1 of Triosephosphate isomerase	81.53	4	18	18	181	1.01388	0.992523	0.997649	1.00135	0.0111487		0.966873	0.966561	0.976225	0.969886	0.0054916		-1.03244	0.0118273		0.974063	4796.05	78.71	17	135	554.68	60.64	13	46	249	26.6527	6.90283		IPI00797270.4	IPI00797270	IPI00797270		IPI00797270	0
IPI00790834.2	Uncharacterized protein	5.53	2	2	2	2	0.989569	0.987412	1.01807	0.998352	0.0171144		0.936053	0.988419	0.976382	0.966951	0.027427		-1.03247	0.167797		0.977332	119.796	5.53	2	2					488	53.8989	7.86963		IPI00790834.2	IPI00790834	IPI00790834		IPI00790834	1		ACAD9	acyl-CoA dehydrogenase family, member 9	Cytoplasm	enzyme
IPI00221394.8	H/ACA ribonucleoprotein complex subunit 4	12.65	6	4	4	5	0.986341	0.987776	1.02202	0.998712	0.0201982		0.972376	1.0264	0.902427	0.967067	0.062156		-1.03272	0.44885		1.00369	170.635	12.65	4	5					514	57.6378	9.42236		IPI00221394.8	IPI00221394	IPI00221394		IPI00221394	1		DKC1	dyskeratosis congenita 1, dyskerin	Nucleus	enzyme
IPI00646415.1	20 kDa protein	10.5	41	1	2	6	0.998933	1.00173	0.995319	0.99866	0.00321296		0.95032	0.968652	0.98191	0.966961	0.0158626		-1.03278	0.0274708		0.976833	131.548	10.5	2	6					181	20.3963	6.32861		IPI00646415.1	IPI00646415	IPI00646415		IPI00646415	1		RAB14	RAB14, member RAS oncogene family	Cytoplasm	enzyme
IPI00218733.6	Superoxide dismutase [Cu-Zn]	24.03	3	4	4	28	1.01125	1.01444	0.976478	1.00072	0.0210576		0.966775	0.986497	0.953558	0.968943	0.0165763		-1.0328	0.109199		0.966334	598.907	24.03	4	22	78.99	19.48	3	6	154	15.9259	6.12549		IPI00218733.6	IPI00218733	IPI00218733		IPI00218733	1		SOD1	superoxide dismutase 1, soluble	Cytoplasm	enzyme
IPI00010810.1	Electron transfer flavoprotein subunit alpha, mitochondrial	70.57	2	18	18	131	1.00967	0.99325	0.993614	0.998846	0.00937961		0.968711	0.973389	0.958016	0.966705	0.00788023		-1.03325	0.0104628		0.973225	4217.04	70.57	18	104	350.42	39.64	10	27	333	35.0576	8.38232		IPI00010810.1	IPI00010810	IPI00010810		IPI00010810	1		ETFA	electron-transfer-flavoprotein, alpha polypeptide	Cytoplasm	transporter
IPI00026530.4	Protein ERGIC-53	9.41	1	3	4	6	1.02021	0.977151	1.00157	0.999645	0.0215934		0.920686	0.976259	1.00524	0.967395	0.0429683		-1.03334	0.310006		0.979176	154.318	9.41	4	5	20.13	1.57	1	1	510	57.513	6.771		IPI00026530.4	IPI00026530	IPI00026530		IPI00026530	1		LMAN1	lectin, mannose-binding, 1	Cytoplasm	other
IPI00790636.1	HLA-B associated transcript 1	29.41	33	6	9	17	0.996481	1.00092	0.986982	0.994796	0.00712233		0.939453	0.965545	0.982682	0.96256	0.0217681		-1.03349	0.0713809		0.976953	262.064	29.41	9	13	50.7	5.88	3	4	425	48.7938	7.07861		IPI00790636.1	IPI00790636	IPI00790636		IPI00790636	1	D	DDX39B	DEAD (Asp-Glu-Ala-Asp) box polypeptide 39B	Nucleus	enzyme
IPI00604620.3	Nucleolin	41.13	15	34	37	200	1.01129	0.992319	0.997904	1.00051	0.00975185		0.966896	0.951679	0.984819	0.967798	0.0165883		-1.0338	0.0422152		0.974687	4098.62	41.13	37	156	482.65	17.61	15	44	710	76.5684	4.70361		IPI00604620.3	IPI00604620	IPI00604620		IPI00604620	1		NCL	nucleolin	Nucleus	other
IPI00892560.1	13 kDa protein	20.35	4	1	1	1	0.959442	1.0293	1.0108	0.999848	0.0361937		0.980063	0.807324	1.11404	0.967142	0.153765		-1.03382	0.73801		0.975744	36.15	20.35	1	1					113	12.9498	9.51025		IPI00892560.1	IPI00892560	IPI00892560		IPI00892560	1		MPV17	MpV17 mitochondrial inner membrane protein	Cytoplasm	other
IPI00909274.1	cDNA FLJ56565, highly similar to Carboxypeptidase A2	2.77	4	1	1	1	0.895707	1.05479	1.05348	1.00133	0.0914725		0.887373	1.0431	0.97518	0.968552	0.0780759		-1.03384	0.661496		0.979259	25.58	2.77	1	1					253	28.5656	5.22412		IPI00909274.1	IPI00909274	IPI00909274		IPI00909274	1		CPA2	carboxypeptidase A2 (pancreatic)	Extracellular Space	peptidase
IPI00026546.1	Platelet-activating factor acetylhydrolase IB subunit beta	22.71	5	3	3	12	0.995163	1.02671	0.959722	0.993865	0.0335127		1.01466	0.906561	0.961803	0.961009	0.0540551		-1.03419	0.421481		0.978199	511.574	22.71	3	11	26.04	3.93	1	1	229	25.5531	5.92236		IPI00026546.1	IPI00026546	IPI00026546		IPI00026546	1		PAFAH1B2	platelet-activating factor acetylhydrolase 1b, catalytic subunit 2 (30kDa)	Cytoplasm	enzyme
IPI00975850.1	Uncharacterized protein	35.75	7	6	6	21	0.997835	1.00436	1.00626	1.00282	0.00442034		0.94962	1.00404	0.955014	0.969558	0.0299847		-1.03431	0.130119		0.970185	483.187	35.75	6	14	130.75	15.38	3	7	221	23.873	11.2388		IPI00975850.1	IPI00975850	IPI00975850		IPI00975850	1		RPL8	ribosomal protein L8	Other	other
[truncated: 871 more rows]
